# Supplementary material for: CD300C reduces lung adenocarcinoma susceptibility through regulation of CD62L⁻ monocytes: a Mendelian randomization study
Source: Discov Oncol. 2026 Jan 24;17:326. doi: 10.1007/s12672-026-04481-8 (PMC12913833; doi:10.1007/s12672-026-04481-8)
Supplement: Supplementary file 3 — Supplementary Material 3. Table S1.Two-sample MR analysis of blood eQTLs associated with LUAD (P < 0.05). Table S2. Two-sample MR analysis of blood pQTLs associated with LUAD (P < 0.05). Table S3. Differentially expressed genes between LUAD tumor and normal tissues (GEPIA2). Table S4. MR estimates of immune cell and LUAD risk. Table S5. MR analysis of CD300C expression and immune cell traits. Table S6. Summary of MR sensitivity analyses for CD300C across eQTL, pQTL, and immune traits. Table S7. Three-step Mendelian randomization mediation analyses of immune cell subsets in the CD300C–LUAD association. Table S8. Post hoc power analysis of the CD300C–LUAD Mendelian randomization association. [file 12672_2026_4481_MOESM3_ESM.xlsx]

## Sheet: Table S1
Table S1. Two-sample MR analysis of blood eQTLs associated with LUAD (P < 0.05)
id	nsnp	beta	se	pvalue	or	or_lci95	or_uci95	FDR	Heter.Stat	Heter.p	egger_intercept	egger_intercept_se	egger_intercept_pval
PSMA6	4	-0.329246	0.104044897188777	0.00155368593586896	0.71946572742369	0.586739472680065	0.882215969845873	1	1.28003578926855	0.73387914667255	0.02240079480549	0.0267991278735691	0.491178
HSPA1B	27	0.105785147981762	0.0454018590919539	0.0198075291256373	1.11158302499223	1.01693937548275	1.21503488923744	1	67.2986795493622	1.62728845983974e-05	0.0478798899290786	0.0129533066421736	0.00107584
ATP8B4	49	0.0945850550385246	0.0311307059667472	0.00237900966428789	1.09920265188099	1.03413866379309	1.16836021338813	1	97.532529191315	3.15722962333886e-05	0.0297206781119259	0.0107712621538494	0.00823083285262162
RALGPS1	37	-0.0725108	0.022136980276859	0.00105456537094576	0.930055720326077	0.890564932826798	0.971297668509803	1	34.6150506375648	0.534440136329591	-0.01682	0.00678341374764243	0.0181153689923405
EEF1A1	43	-0.0396552	0.0192223700092981	0.0391155212312976	0.961120811046289	0.925583426224454	0.998022638752681	1	34.5257928841239	0.78688546574162	-0.0216038	0.00890559118830155	0.0197582576140703
SH3GLB2	37	0.108804111113097	0.0269513041401469	5.4124551788039e-05	1.11494392382429	1.05757606137132	1.17542368693634	0.849484840313273	26.5272968198068	0.875385407530895	0.0242843437129063	0.0101246829495558	0.0219250507016834
TNPO3	41	-0.0652249	0.0228611092063431	0.00432960253423676	0.936856780133559	0.895804903050138	0.979789933604656	1	27.3390181811858	0.93620795014947	-0.0200262	0.00848109685227173	0.0233035481397444
UPK3B	40	-0.0674101	0.0284474837257021	0.0178057691698289	0.93481177069888	0.884115867745924	0.9884146168139	1	35.9600534551139	0.609303391357825	-0.0176975	0.00791147075323698	0.0312357715638397
PRUNE2	82	-0.0233079	0.0114636786049835	0.0420326172790324	0.976961613665353	0.955255220334557	0.99916124430216	1	70.1061225815857	0.800826833557507	-0.00946993	0.00433452134504162	0.0318325256763037
AMDHD1	58	0.0777973385350489	0.016723046937136	3.28566718796792e-06	1.08090357896854	1.04604895488228	1.11691956822277	0.0515685465151565	55.2968019723553	0.539228000071561	0.0130755813401025	0.00597201878394992	0.0327458382018697
CTSH	33	0.148618911356589	0.063368225308501	0.0190106386831087	1.16023075418491	1.02471773046412	1.3136645955631	1	244.692123281553	1.3163802331608e-34	0.045324172756955	0.020428847753865	0.0339670192366599
PRMT5	20	-0.105004	0.0281609549943922	0.00019245086660273	0.900320504493886	0.851973432852663	0.951411135084425	1	14.6403274437005	0.745166948049035	0.0305352508433964	0.0135530752287995	0.0369707282141492
CRHR1-IT1	46	-0.0416248	0.0118032197463152	0.000420990511836395	0.959229614467286	0.937293218577822	0.981679409424494	1	35.3160909719107	0.849231486425596	0.015469984798482	0.00720891236783208	0.0374319656999647
ITGB2	34	-0.0670934	0.0183912904013122	0.000264178975745016	0.935107851843341	0.902000381503067	0.969430515230991	1	31.3267773155566	0.550537745917488	-0.0160383	0.00759364137341497	0.0425781496085885
RP5-1142A6.9	11	-0.0618535	0.0294430258497404	0.0356596012230041	0.940020544245314	0.887309100282917	0.995863361844829	1	8.6423531913503	0.566348094576552	0.0307298900294736	0.0132042386608485	0.0449472616312731
PMP22	26	-0.0740129	0.0354907891238399	0.037031899023142	0.92865969069499	0.866255939586624	0.995558912454043	1	18.5531543283857	0.818027639827433	0.0207746291988239	0.00986100183854889	0.045778774047759
TRIM66	62	0.0322634479566997	0.0111799150062975	0.00390370331567005	1.03278955576614	1.01040456953444	1.05567046969226	1	51.8902037099768	0.790634710952196	-0.0135659	0.00667975274217072	0.0467034168405111
ZNF493	36	0.0566548281539971	0.0258463109255133	0.0283803039474435	1.05829045527392	1.00601407108322	1.11328332268549	1	26.6462398828236	0.843684663945725	-0.0187043	0.00911110651549996	0.047840923753295
HAT1	19	-0.161006	0.0462838803548115	0.000503916112293732	0.851286823982364	0.777460399586928	0.932123690249708	1	15.9505115069896	0.596001260867207	0.0239592214859766	0.0112718833236481	0.0484934992489004
GATM	42	0.0432815004160777	0.0218794405385819	0.0479082560409173	1.04423180516837	1.00039787609216	1.08998638340246	1	36.2978114867916	0.679440180395867	-0.0149814	0.00736380730081636	0.0485723809125949
AC005077.14	37	0.0383004897442639	0.0118551015927187	0.00123479714210686	1.03904340786137	1.01517853200019	1.06346930060963	1	34.3134625180614	0.548935717615395	0.0175127242710261	0.00858061281096014	0.0488521163997697
RP11-165J3.6	30	0.0424350816465921	0.0123464008947787	0.000588107352135566	1.04334832172001	1.01840342960197	1.06890421692848	1	28.2580605344449	0.504148952172237	0.0170196913489397	0.00835973734346069	0.0513196974123064
RP11-572M11.3	16	-0.0834475	0.0169665806959959	8.72799206747387e-07	0.919939417360293	0.889850364677826	0.951045889518286	0.0136985835499002	13.4630442582508	0.566579193585773	-0.0347286	0.0165404381022762	0.0543716415290957
TFG	41	0.0520311207686232	0.0211531876572994	0.0139041748501602	1.05340852488622	1.01062694203007	1.09800112598815	1	35.3038539179736	0.681447327461442	0.0140132164834857	0.00722051111221092	0.0595413325033188
ISOC1	37	-0.0915844	0.0240311493608364	0.000138366790411487	0.912484314584716	0.870501813999601	0.956491544270947	1	25.3353423426941	0.907799021867637	0.0176721115477692	0.00911837309897565	0.0607139362584928
GRK4	25	0.131323898903419	0.0315809098404893	3.20580275201041e-05	1.14033707543004	1.0718920046213	1.21315266836024	0.503150741928035	16.5007151783083	0.869161278150644	0.0172892307131913	0.00879404244137706	0.0614809320341109
ENTPD3-AS1	14	-0.0867884	0.0222391983293217	9.52054323599802e-05	0.916871081376116	0.87776424707163	0.957720233728324	1	12.0565681194843	0.523010808188553	-0.0286488	0.0139323363815007	0.0621780887590774
WDR41	56	0.0556396049622007	0.0153757764183853	0.000296139991146901	1.05721659945397	1.02583106908963	1.08956237712017	1	46.1440366175956	0.796727642667909	0.0109673304469326	0.00587644722066403	0.0674309092587388
TSPAN15	11	0.206945386694383	0.0566420735167899	0.000258626246932263	1.2299154002009	1.1006786263243	1.37432657950574	1	8.75091640094195	0.555894510981449	0.0303483603389426	0.0146639872608398	0.0684100654848359
ANKRD9	22	-0.0876831	0.0321571390866424	0.00639695546265538	0.916051091297431	0.860096117067536	0.975646308843088	1	18.6319149049038	0.608739312909086	-0.0233106	0.0121596027919488	0.0696289016868704
RP11-707O23.5	36	-0.0244869	0.00954731065067075	0.0103237845942628	0.975810510598445	0.957720220309629	0.994242506738087	1	28.0096329246114	0.793173049064692	0.0124828065760472	0.00668276013357894	0.0704131946519607
RP11-127L20.6	19	0.0893329097514018	0.0348205851610914	0.0103021263995324	1.09344461411508	1.02130841272147	1.17067587933728	1	61.1944896326277	1.30999716792778e-06	0.0388936577605689	0.02015854767392	0.0705461303221529
NRG1	68	0.0516710412977379	0.019594783846265	0.00836479118254285	1.05302928238477	1.01335363892193	1.09425833881593	1	144.388058267636	1.32323840542665e-07	0.0183837775676146	0.0100096221408366	0.0707710491227333
NEK6	38	-0.0620291	0.0252120820569781	0.0138823881655196	0.939855543622664	0.894540792524615	0.987465803974441	1	27.3173832462438	0.877532397520945	0.0129357142843217	0.00700476389490341	0.0730236471856417
ANGEL2	20	-0.123264	0.0327925497872049	0.000170664665224084	0.884030434711024	0.828998290382353	0.942715827718912	1	17.9274157405928	0.527291587070249	-0.0184419	0.00986118908114343	0.077816007847127
CTC1	49	0.0505006274441534	0.0147460167184904	0.000615487246762877	1.0518	1.02183336922361	1.08264034365844	1	44.8773608927318	0.601567245355366	0.0129516748651254	0.0071861605937998	0.0779118000998306
TAF1B	43	0.0392950502786384	0.0190256657246055	0.038887949910124	1.04007731348397	1.00200675630411	1.07959433528581	1	34.9252014848541	0.772228124277524	-0.011643	0.00646303212116804	0.0789842944955964
GPR42	12	0.0975722590152711	0.0298153797406627	0.00106582802653878	1.10249110360663	1.03990994153262	1.1688383628109	1	9.77634117167291	0.550610695792049	0.0423023569020458	0.0216949440232636	0.0797652894888004
B4GALNT4	11	-0.21742	0.064955058864096	0.000816228107745644	0.804592239793173	0.708410479712116	0.913832715459648	1	8.89750323837147	0.541857807781466	-0.0267345	0.0136141134479173	0.081155695107337
RP11-181G12.2	8	-0.0656072	0.0286996061038375	0.0222544644217551	0.936498650068716	0.88527369090239	0.990687660317274	1	6.08239570000808	0.530162100359181	-0.0704516	0.0337119432566526	0.0816197241823479
CCSER2	61	0.068295124245526	0.015614719034341	1.2212138600585e-05	1.07068124585097	1.03840956160062	1.10395586925257	0.191669515336182	46.979314063498	0.889782553289028	0.00956430609914802	0.0054016480658285	0.0817885013898447
RAB20	37	0.0982233191504659	0.0345337723548425	0.00445135266885591	1.10320912532589	1.03100816586179	1.18046627999789	1	33.8960003780333	0.569029561190334	-0.0154193	0.00863835084845052	0.0829335280639079
SPON2	12	0.243136321870727	0.0604293539588966	5.7344355949115e-05	1.27524245570686	1.13280265546073	1.43559278661457	0.900019666621359	5.7658554853374	0.888521215848918	0.0344071303658594	0.0178717767426929	0.0830885686291786
HEY1	40	-0.0704652	0.0257271668453842	0.00616370130366018	0.931960124760427	0.886130988440893	0.980159463412565	1	37.1590237192174	0.554068479360895	0.0143485621012057	0.00809758799246725	0.0844207502293016
ANKRD6	12	-0.185653	0.0723366321255214	0.0102726989483958	0.830561870979928	0.720771831318127	0.95707544544871	1	8.83499265216257	0.637120131654883	-0.0396845	0.0208223773079528	0.0857892803044626
STX16	14	0.175667436342101	0.0556879357702981	0.00160774932169729	1.19204156302174	1.06878135861477	1.3295170958193	1	11.4134622470943	0.576222908112729	0.0256893251851394	0.0139767026457817	0.0909314186885339
UBR1	10	0.172353601060717	0.0764143018612841	0.0241010242945686	1.18809787161416	1.02283846309439	1.38005814550974	1	7.97321657990392	0.536847589746968	0.0436082519446368	0.0230344625352522	0.0949607737823282
CLASP1	9	0.109626718059811	0.0545896403892401	0.0446224278496664	1.11586146177603	1.00263448707509	1.24187509798242	1	5.19854361213788	0.736160070164465	0.0286813578927187	0.0150144992413811	0.0977224809333512
RP1-153P14.8	43	0.0405620205332213	0.0115000605739056	0.000420116404003674	1.04139589562841	1.01818527624439	1.06513562583809	1	40.6810502659409	0.528870886249479	0.0174745290659872	0.0103176168162022	0.0979154150837471
OSBPL3	35	-0.15569	0.0297905555583157	1.73082240818241e-07	0.855824701135198	0.807284444674482	0.907283577560434	0.00271652576964229	28.4350825697282	0.73680448699817	-0.0137048	0.00806799501154148	0.0987925585209963
ZMYM1	7	0.135911336279983	0.0531320505723478	0.0105278651096723	1.14558031767934	1.03228265200235	1.27131291193229	1	4.38494531631258	0.624732841728274	0.0374710434535594	0.0186381629254956	0.100588879301863
CASP5	26	0.0809855359999645	0.0324163305574271	0.0124792520150843	1.0843552123395	1.01760266052243	1.15548658837447	1	22.8937875312301	0.583765523928718	-0.0150551	0.00882998863892946	0.101108744177765
CCDC167	77	-0.06138	0.0156759893353384	9.0201919817368e-05	0.940465822786176	0.912009466153638	0.969810069580879	1	70.7381736494023	0.649003844694139	-0.00820945	0.00495127896246628	0.101485248941643
NUP43	60	0.0367598418945296	0.0165328508230276	0.0261859817699672	1.03744384037076	1.00436495305788	1.07161218503929	1	54.9504876072449	0.6254768307136	-0.00995445	0.00598998662143307	0.101939295050554
OCEL1	38	-0.0758845	0.0227309465338088	0.000842691581947087	0.926923276742451	0.886532815565707	0.969153928519504	1	28.0522434240503	0.855198979867716	-0.0117331	0.00704118153827769	0.104323151507294
HSD17B11	37	0.060984148551952	0.0196146041241872	0.00187645794310294	1.06288206583381	1.0227954588125	1.10453979447933	1	25.3679728525361	0.906991636075797	0.0120681094993493	0.00724478478541799	0.104687347002512
FAIM	17	0.135229789282239	0.0515607641655691	0.00872292316771822	1.14479981685735	1.03476121661733	1.26654014436386	1	14.2477153121013	0.580265380139084	0.0253905234496283	0.0147062691999682	0.104786389017175
SIPA1L2	33	0.102320195483846	0.0281572531499958	0.000279186275785615	1.10773810768785	1.04826034862784	1.17059060454791	1	29.8871136685186	0.573871175164068	-0.0144963	0.00878410576773048	0.108981763999332
MBTPS1	45	0.0687682688808366	0.0197127298282474	0.000485700952512688	1.07118795280196	1.03058986049743	1.11338532835382	1	43.1531349267669	0.507820691982437	-0.00987328	0.00610158740267718	0.112943382710617
ELP5	13	0.104061357050513	0.0352485433023118	0.00315500884429468	1.10966853881544	1.03559300276724	1.18904266709645	1	9.48242589052268	0.661265478160325	0.0245460843685545	0.014615515320238	0.121209781578608
KAT2B	29	-0.0968305	0.0331568629387469	0.00349610179564745	0.907709867490882	0.850596056769099	0.968658621190833	1	25.6999957743637	0.589530982169479	0.014993498437854	0.00938291642348853	0.121691285586474
SCGB3A1	58	0.0321598674172336	0.0148585280922179	0.0304333066426029	1.03268258440697	1.00304176917652	1.06319931323796	1	49.8974589478184	0.736267784425461	0.00815341155563582	0.00518963294254888	0.1217939331599
TYMP	51	-0.0549121	0.015332992926388	0.000341888593528247	0.946568394953184	0.918544693607083	0.97544706595139	1	42.982627332892	0.748573004205278	-0.0109133	0.00694311826459432	0.122427767321385
FGD4	7	-0.207005	0.0939625754520408	0.027590346892022	0.813015241584399	0.676263781210378	0.977420056217546	1	5.21037146306184	0.51712850592811	-0.0513182	0.0277504349569537	0.123663872786191
NME7	27	-0.0585854	0.0240350463067926	0.014789175885304	0.943097651244289	0.899699789379618	0.988588849615934	1	15.5525863671747	0.946373127057043	-0.0150914	0.00957352669044151	0.127513280885932
MAP3K2	37	0.0533366055925296	0.0220366908870242	0.0155053798511134	1.05478463177673	1.01019632328494	1.1013409906448	1	26.848648392269	0.865624105396539	-0.0130955	0.00846387526233717	0.130805495310535
PLA2G7	18	0.0563414346182834	0.023888657636817	0.0183488861518709	1.05795884585117	1.0095651217951	1.10867233361288	1	15.7741978696583	0.539894983484454	0.0215828893446171	0.0135549568394299	0.130889778023205
TPT1-AS1	13	0.0911731347125889	0.0375510114172275	0.0151831470714372	1.09545865075953	1.01772846864146	1.17912556492184	1	11.2191669224573	0.510235359023758	0.0235759648408042	0.0144964331638851	0.132159620183431
RMND1	12	0.0965572023139698	0.0414163122684991	0.0197332800186738	1.10137258040207	1.01550013021697	1.19450655373361	1	9.87139066840798	0.541991509204216	0.0290288816295741	0.01775511739776	0.133103443317438
BCL9	12	-0.097873	0.0420078407699909	0.0198128403918673	0.906764097999077	0.835096225196559	0.98458250032989	1	7.35883840906066	0.769324244665698	0.019963633435892	0.0122993400096619	0.135622309344898
HNMT	25	0.11293229878502	0.0395339064402217	0.0042821390921805	1.11955613507223	1.03608153467287	1.20975608350516	1	18.5361328727698	0.776253823346568	0.0163939251472232	0.0106030169547979	0.135716693534874
TACC3	33	0.0426300333804114	0.0216766866800103	0.0492258234302	1.04355174411244	1.00014373781688	1.08884373461878	1	30.8434219457735	0.524975279568121	0.0166130343916427	0.0109341066935937	0.138801937795266
ENTPD4	16	0.13797555338254	0.0416766747027486	0.000930901625237264	1.14794748649808	1.05790366029226	1.24565542328609	1	11.1903364109768	0.738988716225869	0.0163179915115352	0.0104290000662641	0.139976777437003
RP4-753D10.5	7	0.0754743971266676	0.0276156625062685	0.00627548711990807	1.07839561733821	1.02157719086699	1.13837419031184	1	5.33451541728737	0.501678918025048	0.0261239739327836	0.0149260514887211	0.140481313648751
LGSN	41	-0.0783058	0.0252327180620197	0.00191346392815197	0.92468158685593	0.880062845641466	0.971562475685674	1	38.7263369337624	0.527552227030523	-0.0184979	0.0123399412442724	0.141918435469902
ECH1	11	0.172697837168132	0.0390816459955195	9.92051009334579e-06	1.18850692820269	1.10086673562306	1.28312417177938	0.155702405915062	6.18844588971479	0.799190071972819	0.0275957186205588	0.0172018196337231	0.143125987669674
ALMS1P	9	0.123763751609641	0.0345937527498129	0.000346719800597965	1.13174846566008	1.05755537667778	1.2111465912524	1	3.74391473748581	0.879457762507247	0.0328860396140464	0.0199486885370218	0.143233300997565
NBPF1	25	0.100577605747213	0.0306848746334854	0.0010463490954588	1.10580945554328	1.04126388720915	1.17435605612559	1	22.344	0.55874024180148	-0.016337	0.0108320400933815	0.145116274594763
SARS2	59	0.0454331162301494	0.0157382549319084	0.00389187668476225	1.04648100967821	1.01469303335826	1.07926482947525	1	54.4736650356656	0.607198887783978	0.00985161276831113	0.00667753323051393	0.145624700079036
WAC	16	0.113741031088755	0.0427944343425182	0.00786417378051376	1.12046192250491	1.03031433961792	1.21849698825795	1	11.4364384493931	0.721087221805396	0.0248763926742189	0.0161894075625486	0.146683517705307
DFNA5	81	-0.0453441	0.0169431910455131	0.00744528979471834	0.955668601753652	0.924453310963564	0.987937914815664	1	52.6918493249409	0.992128404876151	-0.00758288	0.00518272163981382	0.147405145152869
TRPC6	17	-0.129146	0.0483517182739121	0.00756344238743613	0.878846034965153	0.799383139982323	0.966207960291796	1	11.6728051730035	0.76617967267689	0.0203796304380888	0.0134902464035074	0.151643830036161
RP11-745O10.2	15	-0.0337988	0.0141795795709284	0.0171430161621893	0.966765984749639	0.940267574907076	0.994011166833341	1	6.96043987184874	0.936226142357143	0.0244341252568327	0.0160411544281336	0.151654647681081
ZAP70	14	-0.202714	0.0475829019344883	2.04226252747692e-05	0.816512052105655	0.743805209379076	0.896325977321856	0.320533103687503	9.73466725725983	0.715474251480533	-0.0287893	0.0188147906540714	0.151907030365256
NEXN	8	0.220060798123002	0.0804077016904332	0.00620376527708747	1.24615249201677	1.06445369255167	1.45886668835453	1	4.57960961729961	0.71111094186186	0.0330297611357813	0.0201922463713535	0.153005236151374
ADCK2	29	-0.0497198	0.0220233119257538	0.0239707648177279	0.95149602117289	0.911297869578494	0.993467348636064	1	24.1532567138311	0.673420778704068	-0.0132081	0.00898415728960411	0.153079345883209
LRPPRC	34	0.119374520164836	0.0297396648207525	5.97025534473741e-05	1.12679184554102	1.06298902751163	1.19442424175337	0.937031576356537	31.8084956426983	0.526327850666173	0.0107562094630569	0.00735810572320013	0.153542897203109
ZNF654	8	0.181381332831624	0.0584433010774094	0.00191218059862451	1.19887226149167	1.06911634632462	1.34437632004715	1	4.86407517445273	0.676546525046772	0.0208456600039484	0.0127871894106222	0.154181514609999
RFTN1	22	-0.180571	0.0462648933068422	9.50177128332037e-05	0.834793659301453	0.762425949855929	0.914030344509649	1	14.6027358583403	0.842345160859073	-0.0165041	0.0112224590945965	0.156948228619788
HLA-DRB1	40	0.0377972109946821	0.0160140960345366	0.0182628049736737	1.03852061096162	1.00643016810024	1.07163427088829	1	104.644521597258	6.49579647859741e-08	0.0146464383375132	0.0101545145840521	0.157393803892107
LYPD2	29	0.118566592525895	0.0301828221900149	8.55553803812857e-05	1.12588184692169	1.06120840235171	1.19449669868679	1	13.1671130203083	0.992122187779947	0.0203647817919475	0.014039458865683	0.158427406693267
RAB14	15	-0.113195	0.03949595479361	0.0041570252480986	0.892976372144057	0.826457132957421	0.964849560138825	1	12.7985377027263	0.54244481710354	-0.016937	0.0113968690651528	0.161095676384704
MDM2	27	0.0799223162094113	0.0282452032580303	0.00466078360109706	1.08320291709786	1.02486584164464	1.14486063632136	1	23.0318383508791	0.631145201896443	0.0113524491052946	0.00786271042393541	0.161201502306145
STAG3L1	17	-0.0460463	0.0153769181075741	0.00274887559315823	0.954997735985904	0.926644697768689	0.984218307118467	1	7.84047143000983	0.953474186484014	-0.0164818	0.0111873927304395	0.161358831769167
RP11-105C19.2	11	-0.0470731	0.0216713887110187	0.0298458728581677	0.954017685448793	0.914343469085064	0.99541340308343	1	6.95190549919309	0.729977436635176	-0.0155557	0.010261792889166	0.163852841671142
SMYD3	27	-0.0861556	0.0436053978635022	0.0481773633362762	0.917451490278595	0.84229737351579	0.999311245031011	1	18.4644865074693	0.858226428015215	0.015624036074009	0.0109860335738754	0.167333618022925
CRAT	34	-0.105638	0.0250613563927867	2.49597731536747e-05	0.899750564284828	0.856622486392201	0.945049996691562	0.391743639646925	19.3309307598305	0.971894794611162	-0.0122271	0.00867664181499163	0.168419677237244
DOCK7	17	-0.0957071	0.0461007999610263	0.037890356223782	0.90873018721091	0.830219943987762	0.994664798320658	1	10.2958829910023	0.850726497068565	0.0178965005891171	0.0123922083465633	0.169252733521889
NLRP6	13	0.117851222771756	0.0534325527385099	0.027411514864888	1.12507671312019	1.01320990940677	1.24929454267423	1	8.47897876192742	0.746669805924689	0.0225907904592096	0.0153692008458554	0.169609671387682
AC005488.1	34	0.0544649865035424	0.0125414791292098	1.40685804696577e-05	1.05597550237192	1.03033468608814	1.08225441370247	0.220806370471277	25.1792917099752	0.833333676154744	-0.0114005	0.00813572404438656	0.170753529302799
TDRKH	43	0.0647807660274111	0.026694798640548	0.0152360658228259	1.06692509251574	1.01253689687432	1.12423473806605	1	37.8774821689983	0.652468641035416	-0.0106848	0.00766612298540578	0.170897958595985
TDRD9	47	-0.0643248	0.0190250643149908	0.000722083686697635	0.93770041451523	0.903378283611692	0.973326549169058	1	43.3217482264816	0.585085235276333	-0.0105191	0.00759822212078509	0.173057292283518
ARHGAP33	41	0.0911487256919556	0.0258826136057522	0.000428918744067597	1.09543191201306	1.04124676018249	1.1524367899558	1	25.4790282448958	0.963990153750607	-0.00973292	0.00702959921426467	0.174057079723155
IGFBP7	27	-0.0803207	0.0345340792874516	0.0200271501860746	0.922820348004805	0.86242464842149	0.987445565534801	1	25.2071535988893	0.507274676813233	-0.0161275	0.0115336888830501	0.174308092842538
RNF39	10	-0.0823043	0.040155041385724	0.0403974465917104	0.920991700817499	0.851285145925937	0.996406100863067	1	35.1368876333556	5.63598107645985e-05	-0.0359245	0.0240978510412557	0.174356071070669
WDR63	18	-0.149366	0.0375099432739808	6.83306475531755e-05	0.861254247918649	0.800206857220737	0.926958914266469	1	10.8455203242072	0.86448090237593	-0.0172756	0.012174284371047	0.175079806569818
LINC00689	11	0.110687338545804	0.0443437125936179	0.0125559234118949	1.11704559514897	1.0240585081623	1.21847614340015	1	7.50112529953915	0.677438603645719	0.0216924362251191	0.0147530826549393	0.175536818043918
RP11-461A8.4	26	-0.0827054	0.02025002921591	4.42268349264477e-05	0.920622330318052	0.884798406762641	0.957896701217282	0.694140174170597	20.2302026034778	0.73464786476376	-0.0134163	0.00962614071901662	0.17616999342373
RNF216	13	-0.121089	0.0566966028983881	0.0327004385022712	0.885954819599331	0.792775923765328	0.990085494326425	1	5.58579059323816	0.935507584042499	-0.0235267	0.0163326694359618	0.177585592689541
MGME1	31	0.0465781797023885	0.019839670701263	0.0188882341710653	1.04767998317616	1.0077220878407	1.08922227704658	1	25.0953091173825	0.720386914368928	-0.00835248	0.00606452075147234	0.178967309468913
ESPN	17	0.0953935968394173	0.0301687242116902	0.00156687943397906	1.10009176256583	1.03692841642899	1.16710263398213	1	12.5104549192666	0.708157592148949	-0.016812	0.0119370302955408	0.179404042433572
PCGF3	33	-0.0661902	0.0240216600992869	0.00586133719988721	0.935952803632082	0.892907148066803	0.981073622854697	1	30.2415913448249	0.555717764037774	-0.0111701	0.00817285091491101	0.181540565460754
WDFY4	27	0.0509112901294399	0.0224116784867243	0.0231081959293925	1.05222954599603	1.00700884810382	1.09948092268685	1	16.8188178991518	0.914454470435906	0.00934027724103863	0.00685156878233698	0.184961750505915
AP4E1	38	0.0739156056052552	0.0235236053728778	0.00167689958444115	1.07671593287224	1.02819962823909	1.12752151261365	1	33.6819127951904	0.62540389156928	0.00923780466749137	0.00683637779351592	0.18503966202737
KCNK17	48	0.0483887916117513	0.0201138676879728	0.0161396247406498	1.04957864338058	1.00900592241538	1.09178281729364	1	42.2914077048947	0.6676637914908	-0.0124719	0.00927837408854765	0.185479374624528
ZNF669	19	0.0831060340270208	0.0405387190035641	0.0403604348907388	1.08665702506005	1.00365681467138	1.17652117023586	1	13.9840159401238	0.730132651671287	0.0167641428042799	0.0122560589257729	0.189177788253345
FAM167A	137	-0.0399514	0.0125396195239205	0.00144246655536413	0.960836108198592	0.937508849420395	0.984743799900107	1	120.820928131831	0.820218973638211	-0.00772406	0.00588346025277836	0.191463007152303
ZCWPW1	14	-0.192112	0.0502178757132244	0.000130472958699539	0.82521468323584	0.747860556039751	0.910569848788537	1	8.66669870486625	0.797624577082759	-0.0181948	0.0131673737535114	0.192213519188133
DANCR	17	-0.0769452	0.0268618636971232	0.00417699587665136	0.925940623087643	0.878451640065278	0.975996854442916	1	10.1404351286234	0.859192208800738	-0.0125414	0.00918966479235908	0.192462971746055
CERK	25	-0.0797104	0.0312694154180016	0.0107986333608834	0.923383737369622	0.868490670911335	0.981746327273717	1	22.6579007726467	0.540060649412888	-0.0135747	0.0101691452721501	0.194975288901154
SLC24A4	44	-0.0494518	0.0205240696708116	0.0159764303111987	0.951751038840398	0.914224632824736	0.990817800582532	1	27.9458595513535	0.963277288201307	0.00840853744869543	0.00638651420686423	0.195109542006025
TMEM80	45	0.0614976090840018	0.0145730780643196	2.44360352292722e-05	1.06342795395885	1.03348271582671	1.09424085758076	0.383523572923427	35.1932685138849	0.825761635065248	0.00885669402771735	0.00674548404877773	0.196153390739174
RP11-44F14.2	16	-0.0332622	0.0147014410091698	0.0236659379049343	0.967284951576831	0.939810541682098	0.995562548034798	1	11.2110445425946	0.737495320429478	0.0169549344964861	0.0125094403226237	0.196763828314286
NBEAL2	7	0.189178499993146	0.0820435050114302	0.0211200481702046	1.20825660703124	1.02877958435538	1.4190445170521	1	4.76527402549496	0.57425162500113	0.0412876791101033	0.0277875979491563	0.19746338738524
INIP	15	0.129925175745485	0.0414905448363537	0.00173950983504505	1.1387431745277	1.04980423913263	1.23521697588573	1	11.349793272615	0.658364732291714	-0.0235392	0.0173396047999015	0.197708507097633
SLC16A6	21	0.0859331088023857	0.0346941415942339	0.0132537702816494	1.08973343229274	1.01809434563763	1.16641346506327	1	7.18590264713338	0.996029351001663	0.0157043343868448	0.0118057474259007	0.199190753569626
DMXL2	20	0.140044915079147	0.0424976629486566	0.000982971782873421	1.15032546465622	1.05839064577637	1.25024600313422	1	14.2449185584359	0.769231138837785	0.0136166485225086	0.0102208472817547	0.199402959442431
RPS6KA1	14	-0.13429	0.0512982392361771	0.00884902446478659	0.874336299776916	0.790701507091017	0.966817387157948	1	9.06485494052208	0.768027872826733	0.0194253983718213	0.0144106653870631	0.202558552602755
ZNF879	6	-0.148273	0.0744295586349922	0.0463576422438512	0.862195890885699	0.745161193082149	0.997612008195698	1	3.50414510116748	0.622760514140353	-0.0240894	0.0158348095395821	0.202832689054913
PTK2	15	0.140037540238115	0.0572669685112429	0.0144713321095675	1.15031698122007	1.02818414663217	1.28695736227553	1	12.7710542650015	0.544625074348472	-0.0203305	0.0151647439207739	0.202993539808516
FBXO28	60	-0.0426663	0.0191197495050877	0.0256460944179891	0.95823111794883	0.922986206615999	0.994821882303032	1	53.8608525108116	0.664836473996691	0.0101219937178973	0.00786737926251414	0.203353311298171
GSTO1	18	0.172655612557726	0.0770321759578261	0.0250037948902602	1.18845674502017	1.02190910317108	1.38214781569227	1	54.6473345242792	7.80543393200328e-06	0.0315744653752969	0.0239709516844885	0.206325742543176
CCND1	10	-0.219686	0.0634449467546283	0.000534932751767571	0.802770765335489	0.708901865745016	0.909069270116896	1	7.17759544689142	0.618635063230384	-0.0231955	0.0169118248974975	0.207433969650961
SLC25A11	20	-0.204337	0.0402571957324496	3.85868901598986e-07	0.815187218465403	0.753337774649346	0.882114535486659	0.00605621241059609	12.559727184941	0.860327986645346	-0.0178859	0.0137701120691854	0.210374587413949
PSTPIP2	11	-0.158233	0.0511743500422909	0.00198784300875646	0.853650626122038	0.772182005840414	0.943714546527716	1	8.88286043194705	0.543255549838465	-0.0216933	0.0162424430364609	0.214473662123589
POR	50	0.075519719573156	0.0246064858709952	0.00214706059870018	1.07844449397346	1.02766681776461	1.13173112771271	1	38.3482341932454	0.863662966391812	0.00950203080069042	0.0075590419336981	0.214820984658098
LINC00639	23	-0.0447211	0.0160218876064261	0.00525050632033163	0.956264167998458	0.926701309369906	0.986770116489359	1	16.5081828286547	0.789889700379551	0.0118857852717137	0.00932311495254003	0.216279852043103
SNORA42	10	-0.0521673	0.0248511110154553	0.0357997133833609	0.949170030518062	0.904045574201941	0.996546825229426	1	5.2808670767878	0.809169294253619	-0.0247397	0.018531600120283	0.218616406673039
DHX58	19	-0.064181	0.0269375009183752	0.0171913105830681	0.937835206892414	0.889604290248327	0.988681017985446	1	16.5117097970608	0.556881327697773	-0.0141698	0.0111323650404915	0.220204749806304
SDK2	23	-0.0540628	0.0259881708211908	0.037499530567302	0.947372642919918	0.900324901015907	0.996878930639744	1	13.8454557547589	0.906873312760196	-0.0110495	0.00875819832945362	0.22091863439528
WDPCP	17	-0.109346	0.0475371602014057	0.0214352547618804	0.896419888514721	0.816670815273071	0.983956572828007	1	10.3284082648992	0.848924562140095	-0.0144074	0.0113082769598967	0.222029499924082
ACOT2	21	0.0757125459868054	0.036845022178421	0.0398894250900379	1.07865246660822	1.00350242171219	1.15943032975928	1	18.3010240776917	0.567585681713461	0.0126592992290604	0.0100405322574484	0.222637183671069
IVD	40	0.0735959632820526	0.0208594717266307	0.000418428102211506	1.07637182388885	1.03325229824829	1.12129080692682	1	37.6697213770598	0.530521259868615	0.00849358968278928	0.00686085910078096	0.223318730302723
SENP6	31	0.062761066347478	0.0264122136557264	0.0174913250523179	1.06477239887697	1.01105377403694	1.12134516533517	1	27.6328444731398	0.589886108577155	0.0147376655221813	0.0118845327457332	0.224889594535827
XRCC3	22	0.0916437038123692	0.0349975885553107	0.0088298667774004	1.09597426105629	1.02331609779541	1.17379134705846	1	18.9771107073459	0.586608476962554	0.0136139073099038	0.0109473226046512	0.228032980728773
IKBKAP	10	-0.162215	0.0658878712688777	0.0138168324375348	0.850258112795675	0.747249952661614	0.967465913915207	1	7.57450466133066	0.577527194042594	0.0238200781229729	0.0183808944032135	0.231140546662952
MPHOSPH6	47	0.12931466701257	0.0185768014209595	3.37665399500412e-12	1.13804817404862	1.09735653348855	1.18024872220703	5.29965844515897e-08	42.3758282517474	0.624837207777366	-0.00876698	0.00722948289641605	0.231584129184794
CTSD	10	0.115550015872937	0.0545744629151225	0.0342351633689321	1.1224906554943	1.00862101732372	1.24921576095576	1	8.09909623449093	0.524191425517395	0.0160286589596093	0.0124535491232445	0.23405615875463
ARHGEF39	8	-0.208708	0.0758531813152986	0.00593283585324219	0.811632365937106	0.699506615095304	0.941731047599763	1	5.85606228933368	0.556653355165048	-0.029317	0.022390909795025	0.238326917351531
SYCE1L	20	-0.0879517	0.0403247515202463	0.0291771043088135	0.915805086394018	0.846209564641224	0.991124410914388	1	16.4622704572419	0.626247054801256	-0.0151581	0.0124363973922268	0.238633558403824
CSE1L	24	0.136031041532828	0.0366811490843834	0.000208513101040965	1.14571745786895	1.06623738580792	1.23112217854849	1	13.1040540889125	0.949697581240749	0.0147839253792888	0.0122235717318697	0.239323156472135
GALNS	27	0.0874240820786744	0.029597889583552	0.00313961730975144	1.09135940756019	1.02984902980613	1.15654365057211	1	23.923304728173	0.580350898040319	-0.00848224	0.00706471002803892	0.241140651623532
TRBV2	17	-0.0614876	0.0224477802464494	0.00615999397042395	0.940364572041759	0.899887714061634	0.982662074982742	1	10.4409463973994	0.842609635817108	0.0168986344436439	0.0138651230802638	0.241746394296697
CDK5RAP3	15	0.0837540008060496	0.0402772032578604	0.0375769881560849	1.08736137088419	1.00482227233099	1.17668047718361	1	13.0148329901758	0.525355985694049	0.0143147256065666	0.0116944929394008	0.242652112806379
MYRF	7	-0.142067	0.0543587476807089	0.00896181850168407	0.867563144640133	0.779883970561749	0.965099730663438	1	3.30861178421574	0.769234003774749	-0.02552	0.0193879622824468	0.245189193643593
LRRC37A4P	36	0.0261523883277433	0.00899403329460002	0.00364040786251892	1.02649736277183	1.00856051651341	1.04475320868216	1	23.8227854918529	0.923685046132956	-0.00809507	0.00684969685560757	0.245479337286035
VIMP	5	-0.246593	0.100512120638841	0.0141524580541843	0.781458332532012	0.641723852389958	0.951619802208351	1	2.63273876129369	0.621034686411616	-0.0368124	0.0257204166608085	0.247749648076419
RP11-779O18.3	6	0.0863976302113192	0.0381985231680053	0.0237094222224172	1.09023975439169	1.01159523435185	1.17499834092994	1	3.97555905002541	0.55294020718238	0.0292496187050978	0.0216941906004568	0.248859150385684
COX4I1	7	0.15564467385069	0.0638308023562385	0.0147526665205386	1.16841096235323	1.03100731620573	1.32412656582428	1	4.33018271951149	0.632088354859732	0.0504589287052138	0.0387698509971974	0.249825883686505
RNF7	12	-0.193081	0.0561183847874079	0.000580405468989694	0.824414823246194	0.738544823397636	0.92026885742874	1	6.0751867955132	0.868300716171741	-0.0151481	0.0124072630027874	0.25012674235177
PRC1	8	0.201420845921406	0.069546157008276	0.00377689681408726	1.22313941675747	1.06727682196163	1.40176381800934	1	5.16950766172311	0.63928599467477	0.022380536620119	0.0176144927354135	0.250920802816484
SYMPK	6	0.142973209374288	0.0708830180842156	0.0436923305672745	1.15369889293676	1.00405067582919	1.32565135167533	1	3.10986062117092	0.683053064428496	0.0261947560874558	0.0195634277412603	0.251609089808606
PNLDC1	5	-0.259479	0.104148436481323	0.0127226753306169	0.771453027678605	0.629008550267113	0.946155300530899	1	2.4837518784487	0.647547615296883	-0.0238957	0.0168751213075664	0.251735084251104
METRN	9	-0.0821768	0.0386095476169951	0.0333035062867534	0.921109128965655	0.853976610768389	0.993519045797353	1	6.84438310417849	0.553512031340302	-0.019653	0.0157808926099527	0.253066272872315
PAAF1	42	0.0544767542317756	0.0195404539603864	0.00530515650976872	1.05598792887777	1.01630902814585	1.09721597964151	1	32.5971895736018	0.822554625858594	0.0070163277637881	0.00607448789212458	0.254924168431031
RP11-274B21.2	19	0.0589093590698729	0.015528076704469	0.000148399937359143	1.0606790954431	1.02888359774595	1.09345716655868	1	16.0654830117812	0.587977170039108	0.0141270116963601	0.0120266810283806	0.256331088703679
CTD-3088G3.4	8	-0.109802	0.0355328538067213	0.00200061202740519	0.896011936724302	0.835733131694567	0.960638462573056	1	6.17637345143794	0.519312898086397	0.0246315104180589	0.0196686007899413	0.257052657062235
MCM8	21	0.0791005417843564	0.0276549087223942	0.00423278725575111	1.08231313429389	1.02520943719467	1.14259748122337	1	15.805221170288	0.728632105091921	0.00901241336621742	0.00771595717878749	0.257245908632596
GPR180	45	-0.040168	0.0168781546355413	0.0173181511074184	0.960628013419838	0.929369192283678	0.99293820779597	1	35.7486744289137	0.807628539271674	-0.00737945	0.00643180212068285	0.257585503754297
ABHD12	18	-0.122256	0.0458165844198891	0.00762187734065061	0.884921886851615	0.808919067762017	0.968065628611694	1	14.7400982414292	0.614195863351745	0.0144283407179561	0.0123246360677402	0.258864466670451
CPEB2	17	-0.147467	0.0390844174589746	0.000161279025234115	0.862891301250341	0.79925757890186	0.931591288501166	1	14.4359520830014	0.56627094443674	-0.0191147	0.0163081724254959	0.25944091218253
C16orf54	17	-0.107393	0.0380616756617669	0.00477918622097111	0.898172618307255	0.833606435266455	0.967739712828693	1	11.3863234927887	0.78503536111449	0.0130507176482913	0.011166449283084	0.260746246680999
PSMA4	11	1.06030288480242	0.101852613118621	2.22826441292608e-25	2.88724535958482	2.36474871116143	3.52518884019174	3.49726099608749e-21	35.8854609417201	8.80773772599365e-05	0.0347612096559537	0.0290687483065262	0.262318609930608
AC020956.3	14	0.0516290020508584	0.02251723384608	0.0218557153082802	1.0529850147573	1.00752338321174	1.10049797332634	1	12.0030644380898	0.527392586695726	-0.0200537	0.0170704232608294	0.26287365127002
CCDC157	7	0.162988954363476	0.0779217674875353	0.0364653682046711	1.17702368864082	1.01031512797807	1.37124024500573	1	4.74755219450792	0.576574925001722	0.034831376183182	0.0276503787696893	0.263374754837336
ACSM1	13	0.162772990934059	0.0552252138782605	0.00320417178706662	1.17676952201485	1.05604581708363	1.31129396617211	1	5.15021030001828	0.952772586196816	0.0143626541714116	0.0121864544388546	0.263433579604612
SLC2A3	15	-0.19637	0.0484775879773786	5.10566359415865e-05	0.821708192323168	0.747227180272212	0.903613213166355	0.801333901103201	12.228467347823	0.587960797188201	-0.0189879	0.0162727253933991	0.264229026013218
UBE2Z	44	-0.0596768	0.0246488848932546	0.0154746162294657	0.942068924945511	0.897637782100787	0.988699313960408	1	42.2479380597955	0.503790923429477	0.0107307385379548	0.00948459897617632	0.264311683764444
SLC15A4	12	-0.191688	0.0557945539385429	0.000591240571355139	0.82556453888444	0.740044349495227	0.920967518133687	1	5.93542842245783	0.877637700906283	-0.0163448	0.0138276958928163	0.264537692332518
CREB5	30	0.0538611124576789	0.0253250626656714	0.0334374619299945	1.05533801867227	1.00423292325125	1.10904383621416	1	25.7369835411462	0.639509303958671	0.00933162211300064	0.00820111105990478	0.264826882194127
COL6A1	25	0.0821812678249395	0.0348506711977081	0.0183688858747081	1.08565258587731	1.01397064219296	1.16240203431629	1	20.455364464889	0.670608072058435	-0.0117017	0.0102556546690292	0.265610393271827
RP3-369A17.5	8	-0.0843317	0.0292863887720865	0.00398241006769381	0.919126358569954	0.867852948931017	0.973429	1	5.06133	0.652478302358553	-0.019931	0.0162556868745353	0.266096444998988
DAXX	7	-0.103059	0.0506914709354466	0.0420454798268977	0.902073483858426	0.816756248914387	0.996302839876741	1	5.25410842288723	0.511659159954177	-0.0283198	0.0226736719422033	0.266946718181285
CYP51A1	12	0.0604927764547877	0.0284715940830141	0.0336140567705066	1.06235992353767	1.00469946004015	1.12332956473755	1	8.65018522106152	0.654146131846272	0.0283318383539467	0.0242160101794189	0.269144123017585
LYSMD1	12	-0.124589	0.0605203369619705	0.0395303335519748	0.882860054876292	0.784108057540986	0.994049058672539	1	8.20249520334295	0.695057966297093	0.0196953759436351	0.0168646147929005	0.26995634113006
P2RX1	46	-0.0340029	0.0154797832196268	0.0280488789593474	0.966568678663278	0.937683038784852	0.996344150346988	1	39.3718360645839	0.708451501276585	-0.00716992	0.00642276927136067	0.270341268628477
ZNF480	16	0.0691885147784702	0.0347206151244859	0.0462919564001413	1.07163820974741	1.00113675475093	1.14710447612758	1	9.11538766848498	0.871407252625238	-0.0152715	0.0133903641845513	0.273220556056605
RP11-802E16.3	10	0.0719149602984071	0.031532885763924	0.0225701344643405	1.07456395957975	1.01016178803815	1.14307	1	5.18118954025303	0.81823604315567	0.0185541617234379	0.015807384249843	0.274246404578209
IFIT1B	5	-0.187043	0.0812774564214437	0.0213751337572122	0.829407940683464	0.707267042814407	0.972641860041115	1	2.39888828441529	0.662828180885825	-0.0324325	0.0243716418503962	0.275375472071308
FBLN7	6	-0.23854	0.0906411182130941	0.00849604464947505	0.787777451859643	0.659550826072982	0.940933267195698	1	2.00637429615191	0.848262329137987	-0.0307674	0.0244964874951393	0.277475361117178
MED23	9	0.147216806893592	0.057501684780652	0.0104606738981279	1.15860512938057	1.03511600723721	1.29682647784555	1	5.04671227616208	0.752571993062891	0.0151087947723034	0.0128905381058056	0.279505082908494
OXER1	15	0.12689997480503	0.0512171048100615	0.0132236948372386	1.13530345315267	1.02686908477334	1.25518817330534	1	9.46764854304448	0.799977974216482	0.0168285708901308	0.0149406104177858	0.280374814673957
ABCC6	10	-0.231142	0.0628436415399196	0.000235028987465136	0.793626994483508	0.701653739104894	0.897656167522778	1	7.91877150479236	0.54235243005113	-0.0161847	0.0139893211415787	0.280675520860585
MEPCE	14	-0.185626	0.0462379526679706	5.9553575855193e-05	0.83058448740293	0.758621725221712	0.90937362822396	0.934693373047254	10.7837485678206	0.628928073073871	-0.0151363	0.0134861658067718	0.283665968385218
CDK5R1	64	0.0334460753374298	0.0166970792993639	0.0451655547138301	1.03401168349174	1.0007200590288	1.06841084272365	1	50.3249195810168	0.87590866212812	-0.0061396	0.00569277062733623	0.284992813508597
TCTEX1D1	26	-0.0900513	0.0340769511325497	0.00822756943168935	0.913884341779784	0.854839043933009	0.977008006451938	1	19.7744754574771	0.758553240787769	-0.0115445	0.0105740042166151	0.285768814883247
RIC8A	9	0.137568138349144	0.0517098028019474	0.00780506831619698	1.14747989069378	1.03688074730493	1.26987611928278	1	4.05692348050648	0.851951427784521	0.0197075434889081	0.0170762623559792	0.286339235491549
NSUN5P2	30	0.0748589120298797	0.0179687031183372	3.09892782356613e-05	1.07773208512534	1.04043641393556	1.11636466366559	0.486376721908704	24.8539324059461	0.68580464051676	-0.0111838	0.0103338531530064	0.288375382588571
GALK2	12	-0.364847	0.135401129429504	0.0070480882224746	0.694302906047393	0.532467634602656	0.905325495897193	1	54.9383921378862	7.95371565150621e-08	0.0369083187165359	0.0330271637781722	0.289903379151996
ZBTB49	17	0.114134253672413	0.0412776686740199	0.00569164557399775	1.12090260007348	1.03378830705571	1.21535775775009	1	14.4350923257634	0.566334785338632	0.0140385259386484	0.0128079815318071	0.290331724348175
VAT1	22	0.0833618125351444	0.0384061938959575	0.0299666859935658	1.08693500412178	1.00811844983165	1.17191358156625	1	14.0680935685011	0.866656636087754	-0.0116112	0.0107361359268781	0.292340286098513
AC016773.1	33	0.0473600971481631	0.0125666122566811	0.000164083991053215	1.04849950278918	1.0229898213598	1.07464530378988	1	28.1171156009522	0.663555314367661	0.0114879758102833	0.0107395226979291	0.293016807674567
XPC	7	-0.167327	0.0796661393283538	0.0356983560738169	0.845923362990379	0.723632115105554	0.988881395829939	1	2.43566470227287	0.875597185193886	0.0227001562658283	0.0193282221270007	0.293097414484038
TMED1	8	-0.185541	0.0483087932650369	0.000122674228598454	0.83065517340172	0.755613135859706	0.913149843952886	1	5.53027072862974	0.595535202498848	-0.0137059	0.0119099508582312	0.293606133144074
FAM129B	10	-0.147623	0.0566574132693222	0.0091729915958687	0.862756242264687	0.772076522294169	0.964086216939878	1	7.56492856581668	0.578513348026683	0.0230254227027146	0.0204857070172598	0.293616290159544
MT1F	53	0.0373466925152765	0.0187204828175725	0.0460467875456147	1.03805284361196	1.00065476045494	1.07684862823316	1	44.4045850748652	0.763693953259058	0.00617670640786046	0.00582260677293174	0.293772153130857
PLB1	31	-0.0478875	0.0238766223712506	0.0448965506815853	0.953241031580037	0.909658824054434	0.998911284384352	1	18.165398523714	0.955793572398208	0.0084215383922557	0.00788031892059255	0.294029228168855
CEBPA	10	-0.230522	0.0735918714659463	0.00173364441466045	0.794119321118713	0.687453135292676	0.917335980881902	1	4.9028	0.842697784988429	-0.025618	0.0228164118814125	0.294091445550443
CNIH4	39	-0.0698682	0.0243940026420851	0.00418123200062335	0.932516710518083	0.888980078436988	0.978185491990307	1	36.383490169282	0.544304236081657	-0.00755927	0.00711060069890964	0.294626970177048
UBE2L3	23	-0.0515717	0.0221664965914301	0.0199885954303908	0.949735526815242	0.909356511985805	0.991907529122203	1	17.4535304430882	0.737852301196839	-0.0132537	0.0123549829416624	0.295558959353819
CYB5R2	35	-0.0542235	0.0248161341945113	0.0288881193668028	0.947220379701314	0.902250462932055	0.994431684530007	1	31.3422203187408	0.598556948799155	-0.00641887	0.00604802511113162	0.296251562192636
LAMTOR1	10	-0.107098	0.0525426824314434	0.0415195753192042	0.8984376745638	0.810518105946731	0.99589416837612	1	7.25583608545962	0.610502182209084	0.0167629072500242	0.0150882794517171	0.298845303582059
CTC-241F20.3	12	-0.0381624	0.0194507498025441	0.0497622232276333	0.962556594833665	0.926551282195502	0.999961055649682	1	7.81466967319208	0.729803019650096	-0.0139324	0.0127295673656375	0.299400530445997
MSRB2	38	0.0572395175104702	0.0218742419463878	0.00887702034033525	1.0589094073689	1.01446969024827	1.10529584451156	1	31.5826523617729	0.720670007676656	-0.00839696	0.00798424012460437	0.299949360954583
EIF4EBP2	15	-0.150073	0.0407161769867682	0.000227961081209121	0.860645328976742	0.794631737043504	0.93214296353851	1	10.6384159042121	0.714178585127177	-0.0138654	0.0128507939382208	0.300220131110792
NUMB	19	0.121577960386341	0.0504340652310687	0.0159249171777928	1.12927740139597	1.02298742286924	1.24661107340578	1	13.1674982192974	0.781527802133016	0.013218844976864	0.0124206623325319	0.302093749085382
PLOD1	40	0.0582414555252922	0.0164356069280524	0.000394681841265254	1.05997090064482	1.0263693435598	1.09467251459107	1	37.0983453405931	0.556869541270136	-0.00981265	0.00940342012445789	0.303301427044921
COX6B1	27	0.115558551828665	0.0379035766381525	0.00229795169277493	1.12250023706573	1.04213088163383	1.2090676942969	1	10.2289363476909	0.997555244984334	0.0134885805384095	0.0128890539947891	0.305336891860992
FBXO15	9	0.147248604947814	0.0578653499261616	0.0109378970781804	1.15864197135505	1.0344113480685	1.29779243073097	1	4.72365818109876	0.78666221559662	0.014040395791196	0.012702508539428	0.305555769144425
PSMD5	13	-0.245539	0.0537137228507441	4.84808787431753e-06	0.782282620788156	0.704111825175918	0.869131971522123	0.0760907391874137	7.55249328057411	0.819051687399597	-0.0168638	0.0157125311262744	0.306130541129057
PARM1	4	0.106438613877788	0.0523459615503354	0.0420153370978276	1.11230964397416	1.00384791352171	1.23249022826323	1	2.23923941415583	0.524260840805091	0.0312907634974825	0.0229634783642531	0.306147926412035
RASGRP3	17	-0.09725	0.0447924532283556	0.0299217101322817	0.907329124018143	0.831068354334174	0.990587759716937	1	7.08337596433213	0.971620345928546	-0.0133125	0.0125729470480063	0.30643337253624
VPS36	15	0.128104977783845	0.0589465161062904	0.0297621934415409	1.13667232177532	1.01264913827741	1.27588511978387	1	4.45542229625429	0.992043459663842	-0.0167453	0.0157513038847689	0.307084397839216
DOK2	25	0.0735357230157925	0.0274346728459412	0.00735356259184557	1.07630698491656	1.01996036045066	1.13576641867566	1	22.1260432132549	0.571743817193357	0.0125370020205066	0.0120457196032812	0.308793093160563
RABEPK	37	0.0580274348660721	0.0252509426801647	0.0215600568065137	1.05974406924808	1.00857211920417	1.11351233186244	1	26.1785976084419	0.88548866622267	0.00765443230623128	0.00741338502749417	0.308913067491113
SOX8	11	0.15026084540545	0.0640614404015512	0.0189978098471214	1.16213734138162	1.02501	1.3176123442717	1	5.10383750395457	0.884134425756119	0.0278144305181062	0.0257989090924606	0.309024915703571
FHAD1	11	0.137528613410399	0.0558391487663267	0.0137802008207267	1.14743453751769	1.02848195174983	1.28014499004906	1	8.38460743532789	0.591323631503197	0.0181095936938562	0.0168911897458932	0.311566338320307
BCL2L13	22	0.115405738352977	0.0255607169446166	6.33272708600308e-06	1.12232871700867	1.06748640763133	1.17998856005794	0.0993921516148184	15.0601469009675	0.819921748378829	0.0109053593921065	0.010510404312739	0.311849388918474
CD302	40	-0.0779798	0.0224027608618005	0.000499894893698411	0.924983097205133	0.885246425166392	0.96650345688138	1	30.2231472825404	0.842040113744583	-0.00781225	0.0076278891678388	0.312231306195182
HOXC4	6	0.151788794877904	0.0735307074548538	0.0389901115947746	1.16391438579061	1.00769808734909	1.34434779072973	1	3.13031837170873	0.679902580438236	0.0623230809787119	0.0543534053197651	0.315462623252786
RP11-44F14.1	6	0.173955323169167	0.0612452888341298	0.00450703655491204	1.19000239909684	1.05539442229417	1.34177865634153	1	3.73922153476696	0.587538187335487	0.0220581022136409	0.0192556957424239	0.315864764254899
CHP1	7	0.139997180742402	0.0557186671236949	0.0119854536220697	1.15027055594365	1.03126746386461	1.2830060078814	1	4.37179310780098	0.626497872780382	0.017288078155219	0.0155309556796149	0.316281270481918
CTBP1-AS1	12	0.122259867448829	0.0521074175231929	0.0189606109407738	1.13004772624662	1.02033329028364	1.25155954015787	1	9.36199526471376	0.588516590369595	0.0172277888820192	0.0163930361345569	0.318027756299943
ENPP2	22	0.105448501764555	0.0391614005073747	0.00708836186189504	1.11120887775291	1.02911	1.19985995613049	1	14.7850308149378	0.833581795883617	0.0188226158815787	0.0184055244024083	0.318679535692026
LRRC8C	52	-0.0806927	0.0195763352934371	3.75676690874304e-05	0.922477125111604	0.887752476809904	0.958560036252524	0.58962456632722	45.9448226774502	0.674175067855272	-0.00703993	0.00699421317857467	0.319004280994726
KLHDC7B	6	-0.214893	0.0807913447485544	0.00781757508680625	0.806627940998956	0.688497361967927	0.945027056226432	1	1.55457568353901	0.906687166968227	-0.0491083	0.04319147587721	0.319032862908262
FAM3D	8	-0.251288	0.0693002793473014	0.000287760208055172	0.777798247800543	0.679011878445835	0.890956599560951	1	3.83509336476241	0.798563531756322	0.0194683458793106	0.0179675297725168	0.320182740198668
PIM1	12	-0.156187	0.0554561554308099	0.00485644571593064	0.855399238281586	0.767297223516373	0.953617235182273	1	5.8866827990759	0.880817023308204	-0.011763	0.0112544227682242	0.320541944937437
TRADD	7	0.31648220216347	0.101975784506148	0.00191243985328812	1.37229181819342	1.12368073163149	1.67590738300405	1	3.52433326450977	0.740729496723329	0.0235323719325586	0.021421827239944	0.322036544701842
RP11-8L8.2	5	0.195944109063986	0.0602377384749401	0.00114255251097997	1.21645891440695	1.08099092287682	1.3689035301999	1	2.4520764322413	0.653237313508667	0.0264680339551779	0.0224575049396955	0.323533397318512
CASP10	7	-0.321388	0.0908259535453675	0.000402398069361034	0.725141706804537	0.606890405973662	0.866434021318534	1	4.70807106703802	0.581762403206919	-0.0354718	0.0324806339186628	0.32459827215899
ELOVL4	20	0.111354400385237	0.0455903328312963	0.0145859185849015	1.11779098222039	1.02224107352021	1.22227203768146	1	12.8177280802273	0.84776983073272	-0.0135886	0.0134446230396724	0.325548437830923
CD14	25	-0.0850246	0.032032144735438	0.00794611076258405	0.918489728204844	0.862597096035409	0.978003965808828	1	15.6886751687995	0.89898407597474	-0.0105083	0.0104788971644073	0.326389023999456
KCNB1	6	0.150684591625284	0.0537953402614127	0.00509332409739228	1.16262989703889	1.04628492638679	1.29191221568736	1	1.73107002138731	0.884962449652225	0.0191194542356068	0.0171487019653894	0.327349073104909
IRX3	28	0.0809239588869871	0.0202846021083676	6.62328293223886e-05	1.08428844293184	1.0420252119362	1.1282658173798	1	22.5173979657278	0.71064626015617	0.00790163011923291	0.00794824893283232	0.329319927905754
SLC22A18AS	29	-0.0805455	0.0205953482305762	9.19684385281982e-05	0.92261292030658	0.886111591747852	0.960617837125477	1	20.4552953131039	0.847306599820177	-0.00839419	0.0084827922659537	0.331177171712671
NOC4L	16	0.127860583442224	0.0505330029045025	0.0113984797897646	1.13639455943476	1.02923509253487	1.25471100245173	1	10.0560080069305	0.816202140049839	0.0146952529358866	0.0146292701172534	0.332179641528898
ZNF24	13	-0.147183	0.0522173799617952	0.00482249590824573	0.863136091169555	0.779167708317016	0.956153474954256	1	10.8941245651925	0.538013409538857	-0.0182906	0.0180496047750058	0.332663987236114
COQ9	5	-0.41221	0.123941807280125	0.000881543382104881	0.662185264962779	0.51937150220033	0.844269127736419	1	1.92614285765997	0.749340999070762	0.0402379869167253	0.035094722756957	0.334724229563076
FGD5-AS1	22	0.0500773620982448	0.0159638402874159	0.00170730071576119	1.05135242805982	1.01896584460375	1.08476837947117	1	18.7441727632759	0.601547169051989	0.00931092653129447	0.00942763905488468	0.335137174596578
RP3-370M22.8	11	0.080552527758286	0.0219976996004056	0.000250389290024751	1.08388577923719	1.03814662972172	1.13164012558372	1	8.70041018996737	0.56075210611842	0.0125947844333969	0.0124132264695438	0.336782753197492
MAPK3	46	-0.0389373	0.0182599684899857	0.0329752016931842	0.961811027578766	0.927996959240878	0.996857202559001	1	28.1163501719921	0.977036454863646	0.00839347907584345	0.00864768218198154	0.337050846120772
LRCOL1	9	-0.114058	0.048572884690199	0.0188656858804507	0.892206559669988	0.811183928728939	0.981321888816851	1	5.23616983683499	0.732061487400252	0.0238629078926925	0.0231902740614846	0.337714636505059
NDUFS8	32	0.0999960509736333	0.0272919077265076	0.000248360062610487	1.10516655373517	1.04760217710181	1.16589401796955	1	24.8637708432599	0.773778425752528	-0.00913003	0.0093781432924983	0.338068479101955
EPM2AIP1	11	-0.160206	0.0715696311323809	0.0251905526617807	0.851967985753933	0.74046063605878	0.980267435434601	1	7.28422476268529	0.698367484819145	-0.016103	0.0159962482787151	0.340388579145958
LILRA3	33	-0.0215489	0.0106926145284138	0.0438728812876721	0.978681656790102	0.958384345618164	0.99940883813124	1	25.7501491172003	0.774551667847043	0.00706362527567212	0.00730335147069985	0.340941579452833
RP11-247A12.7	7	0.096372122746467	0.0359293179123718	0.00731244688689781	1.10116875770352	1.02629030968901	1.1815103596854	1	2.52284325366671	0.865902432604825	0.0189415819834841	0.0180457790188207	0.341945556023793
C1orf145	8	-0.084411	0.0319820413008233	0.00830713981603412	0.919053458201072	0.86321128705158	0.978508126227592	1	1.64150730907864	0.977002676789678	0.0213358249189357	0.0207117009180182	0.342671411078881
FCRL3	71	0.0397322962824863	0.0147570292766489	0.00709330214656572	1.04053218257058	1.01086714195977	1.07106777737977	1	52.2117112867582	0.944764124261481	0.00542858199023732	0.0057013516415107	0.344340934885162
COL10A1	4	-0.224455	0.10912449239616	0.0396983345888801	0.798951252375022	0.645106828081381	0.989484339469883	1	1.70995767102729	0.634722251296095	-0.0196155	0.0160215296842566	0.345476613869273
2025-03-01	25	0.0789395996230833	0.0306662953678361	0.0100487119997467	1.08213895849537	1.01901213275653	1.14917643063356	1	19.4640517983023	0.72680999252753	-0.0106528	0.0110606228319782	0.345500409370945
SRGN	24	0.109652611556875	0.0380032329151093	0.00390979268079992	1.11589035570559	1.03579192082839	1.20218285247955	1	13.0516748735196	0.950860646792079	-0.0100457	0.0104227279849041	0.345609102033089
PTPLAD1	10	-0.122256	0.0546595081207469	0.0253073179221267	0.884921992476262	0.795019673677056	0.984990634440897	1	5.13292000741132	0.822570708252957	0.0191354283652259	0.0191273682331377	0.346401723187152
MRPL39	14	-0.257269	0.0619856205215824	3.31808067231088e-05	0.773160340895109	0.684709484188146	0.873037290321484	0.520772761519192	11.3159976122149	0.584363964565321	-0.01575	0.0160908800049158	0.346994080688233
GPR27	11	0.147844671748375	0.0599120134120874	0.013598552436893	1.15933280523903	1.03088445243444	1.30378584149698	1	8.92338036493951	0.539390215801299	-0.0140691	0.014205440467598	0.347856043582029
RP11-256L6.3	18	-0.0457994	0.0160253225790971	0.00426399005043622	0.955233530039972	0.925696301217726	0.985713236309033	1	15.4923996554057	0.560059959232171	-0.0106444	0.0110835860388309	0.351155064082397
KIAA1430	27	-0.0553922	0.0273808431357369	0.0430701525092203	0.946113970389444	0.896677786675709	0.998275699774651	1	22.2961835871827	0.672387296843315	-0.00852419	0.00901839861742623	0.353603073450107
EVA1B	9	0.118711283492803	0.0451925985263639	0.00861955325733341	1.12604476364075	1.03059240808126	1.23033781326164	1	2.08208669470291	0.978391379302556	0.0114915759596492	0.0115887389627115	0.354416772245286
PRDM5	25	-0.0791292	0.0378281881409349	0.0364559995189806	0.923920566874499	0.857895976480014	0.995026480245513	1	14.3423138061734	0.938537308616701	-0.0118352	0.0125832480145828	0.35670952598677
AP3M1	23	0.123255328378388	0.0349835942724171	0.000426317566202889	1.13117320469861	1.05621047999978	1.21145628002894	1	18.2110734753254	0.693402979528807	0.0129340420266182	0.0137303402103863	0.356901757415584
FMN1	24	-0.044309	0.0212204484221352	0.0367947030780132	0.956658272784902	0.917684974824884	0.997286733459304	1	17.7340057135927	0.771753343746546	-0.00853982	0.00909001759408031	0.357689331183058
NLRC4	19	-0.134886	0.0479777020612966	0.00493224826498649	0.873815744648706	0.79539053967741	0.959973645029335	1	10.0545189713561	0.930112358999921	-0.0128354	0.0135848003577558	0.357978752295342
REEP4	22	-0.0702581	0.0297351371600906	0.0181376521782515	0.932153235354694	0.879379326610407	0.988094247713852	1	20.1602958050518	0.511129210811163	-0.00838596	0.00893773138315001	0.359302023119666
NEDD4	21	-0.0946227	0.0316285041459516	0.00277436364045084	0.909716077666849	0.85503352623436	0.967895780192742	1	14.1821617248882	0.821141063964048	-0.00939728	0.0100063885239208	0.359451310859242
GTF3A	30	0.115772094378951	0.0293364283312739	7.93484284683059e-05	1.12273996422411	1.06000401393682	1.18918891880828	1	28.2295863466708	0.505664073430074	0.00725986571100238	0.00781912909372105	0.361096675608392
MAPK14	11	0.119826282537119	0.0538797842192946	0.0261513883320003	1.12730100269859	1.0143235179009	1.25286215714996	1	6.09171468972519	0.80749978415244	-0.0176813	0.0183918872101672	0.361484533921599
PPIE	69	0.0368334912114834	0.0128666413556208	0.00420031892925931	1.03752025021472	1.0116825887167	1.06401778740807	1	56.2888763550893	0.843845684376576	0.00499613596225521	0.00544431540606049	0.362078445854052
SLC22A17	9	0.166065289125066	0.0650099579598842	0.0106352874643184	1.18065018282442	1.03940223256239	1.34109280366555	1	4.83449232570331	0.775110529683357	0.0113799184526905	0.011682015669234	0.362439808276072
TUBGCP3	7	0.182292621768314	0.0559331832153257	0.00111760740274093	1.19996527847157	1.07536870338262	1.33899811758333	1	3.45284248573585	0.750232862510058	-0.0198325	0.0197986231810906	0.362466873395381
NLRP2	24	0.0536703203621555	0.0206676535855949	0.00940893061736664	1.05513668772699	1.01324871601863	1.0987563193389	1	18.8534067815763	0.709699602069558	0.00984970968210541	0.0106200576828658	0.363750338624623
MT1E	20	-0.121222	0.0424232047711555	0.0042706274761221	0.885837195909308	0.815159419266049	0.962643035350065	1	12.3919204917314	0.868196596385499	-0.011514	0.0123776590694928	0.364564741575284
SCO1	23	-0.0943199	0.0302463181906575	0.00181839283570945	0.909991564183918	0.857612654298791	0.965569529245066	1	20.3801359647604	0.559274513520666	0.0105613409552609	0.0114064157440634	0.365010692454105
TWISTNB	6	0.235518638123178	0.0924531425144091	0.0108517169054906	1.26556496879317	1.05581235862051	1.51698801132536	1	2.03072136951751	0.844878030059318	0.026022415534867	0.0254962861634121	0.365132768235923
INSIG2	15	-0.11141	0.0504790375791472	0.027310418547733	0.894572018487573	0.810301579396949	0.987606487027346	1	9.62759424523106	0.788872457629369	0.0147869511260935	0.0157976903884844	0.366326250601858
GNGT2	31	0.0577050849157074	0.0286236669159755	0.0438008072161003	1.05940251585278	1.00160398276685	1.12053636956878	1	26.6456747891246	0.64180906899106	0.00760986052459413	0.00830095100362061	0.366837228812577
RP11-290F5.1	7	-0.0762859	0.0272002770626336	0.00503788300635743	0.926551233771949	0.878448074906631	0.977288485600665	1	4.21345472888101	0.647815150120634	-0.0205932	0.0207966097036623	0.36753536189434
SLC9A3R1	13	-0.117052	0.0503188079496801	0.0200075928531841	0.889539037793554	0.805995798655402	0.981741717610351	1	6.31314286911085	0.899481133781153	0.0152700543725821	0.0162502323813168	0.367557219167093
PRPF31	16	-0.0728826	0.0334196096947339	0.0291956446178601	0.929709930054904	0.870763313939671	0.992646957221925	1	10.3788964546718	0.795253892529496	0.00961952237137611	0.0103406316324839	0.367998210469865
U1	6	-0.0758296	0.0355377875054225	0.0328612551876211	0.926974130945073	0.864603997248875	0.993843473053052	1	3.59542107341532	0.609000928485506	0.0287122108091203	0.0284510935217564	0.369978783284439
RPN1	22	0.0933078161635423	0.0316848358574233	0.00323087298250541	1.09779960372709	1.0316975350228	1.16813690934787	1	11.7690202155945	0.945644497863315	0.0078735929214654	0.00858847402076362	0.370190001378439
GAB2	4	0.228867114264809	0.0964210013721016	0.0176145213330326	1.25717496728957	1.04068791537207	1.51869631138598	1	1.76959234235378	0.621574230751809	0.0774645072137236	0.0676491759944982	0.370718078082487
EXT2	33	0.0642405795736954	0.0227134713790823	0.004679549015859	1.06634890967072	1.01991794264287	1.11489361017556	1	26.7958142446006	0.727386890837008	0.00682987919832889	0.00751932664525667	0.370722046097156
KRTCAP3	18	0.0613552814784174	0.0269100506886702	0.0226068820357388	1.06327660957495	1.00864876846977	1.12086306334799	1	15.6214554642341	0.550810760776492	0.0114158675015363	0.0125576549765322	0.376800493563372
CD40	42	-0.0937115	0.0235790616927029	7.05715863832595e-05	0.910545458061982	0.86942220904678	0.953613816820149	1	32.6683122106475	0.820166090778661	0.00696585620517195	0.00780959735703422	0.377748362292799
CTC-497E21.4	39	-0.0232616	0.0102109844978907	0.0227210345117591	0.977006891943397	0.957647902598568	0.996757226027181	1	35.668646573091	0.577747923340269	-0.00643637	0.00721565828586159	0.378157192999583
OSTF1	16	-0.125891	0.0489018378345718	0.0100427174997753	0.881711221246071	0.801124997485999	0.970403719907421	1	5.62909398027603	0.985327536533338	-0.0117675	0.0129384873295665	0.378481142980451
EPHA1-AS1	29	-0.0443777	0.0141497517569321	0.00171100152309356	0.956592565673028	0.930427395987503	0.983493543555543	1	16.0276118060133	0.965408649258169	0.0101923657000604	0.0113861575848578	0.378615929782567
SUPT3H	39	-0.0694586	0.0242497625703044	0.00417931744659477	0.932898755218913	0.889595749072913	0.97830962928496	1	28.000181105035	0.882637852369167	0.00743398264672043	0.00835134665035686	0.379134953543811
RP11-617D20.1	21	-0.0858792	0.026750135811112	0.00132540189952247	0.917705058463472	0.870829134294131	0.967104270129976	1	12.8214613459296	0.884912201297221	-0.00910991	0.0101217801838366	0.379370494507608
SUCLA2	14	-0.125636	0.0461141303248882	0.00644054832523604	0.881935461416308	0.805719111521065	0.965361435494833	1	9.34108359952643	0.746722836897552	0.0112300442664558	0.012312555348587	0.379684972186806
S100A10	9	0.122413380960284	0.058302462548847	0.0357617315375426	1.13022121715745	1.00817377877106	1.26704346672255	1	5.07644114282786	0.74937563490594	-0.0110953	0.0118392268765966	0.379873321794182
RP3-407E4.4	18	-0.0646969	0.0221931387549432	0.00355487284096515	0.937351513258669	0.897452152966234	0.979024738538205	1	11.7187588487311	0.816860126709026	-0.0144591	0.0160216903987968	0.380193711896874
UROS	37	0.0517258993398991	0.0192810799911474	0.0073024286059783	1.05308705109407	1.01403252699338	1.09364572403824	1	25.7887155792956	0.89617789043283	0.00789855367993274	0.00890636575016164	0.381216605588415
TGM2	4	-0.267596	0.113899232260963	0.0188032714189219	0.765217011771617	0.612113041558784	0.956615911357691	1	1.56843	0.666568461587254	-0.0676914	0.0610566288608292	0.383039582866426
PPP4R1	32	-0.108776	0.0284054776720509	0.000128463297211394	0.896931717708263	0.848359937188024	0.948284414393315	1	29.5900897334468	0.538529779103765	-0.00732508	0.0082824187938335	0.38350664926483
UTP23	14	0.0779718536738502	0.0340329252805504	0.021959298213475	1.08109222946736	1.01133103545083	1.15566552161993	1	10.7020517312522	0.635761875397958	-0.0099316	0.0109890554363607	0.383900946561869
UBE2F	24	-0.0590359	0.0208884715661292	0.00470971567637176	0.94267288115908	0.904857910605107	0.982068179387972	1	10.860427002959	0.984567487311053	0.0103889340379422	0.0117038602210167	0.384330826545356
PGM2L1	18	-0.121381	0.0404871886046343	0.00271748800760801	0.885696450004881	0.818128483873779	0.958844749955284	1	13.9170222821566	0.672966680764941	0.0108157928151888	0.012141946206576	0.386246878723152
XKR6	10	0.225901475448587	0.0918358729495885	0.0138999298109692	1.25345216338219	1.04697302185779	1.50065215921189	1	4.63663762763578	0.864764256880182	-0.022966	0.0251421293300636	0.387707872077681
IQCB1	61	0.048913461941757	0.0168082662641545	0.00361331957647745	1.0501294706425	1.01609745015544	1.0853013211904	1	57.3863785969139	0.571822412984939	0.00556415677084456	0.00639468790354053	0.387760312792875
CYBA	13	0.0662886615131484	0.0316188173981762	0.036038390073899	1.06853511761608	1.00432510580074	1.13685029975278	1	10.9763645692925	0.530945331674257	0.0120093834676264	0.013400326690185	0.389337167911656
C16orf74	18	0.12536979841777	0.0428600827314936	0.00344351476468976	1.13356756706094	1.04223144653642	1.23290794320468	1	7.93616100937626	0.967892676458503	-0.0103189	0.0116693860726897	0.389645390025553
PVALB	11	-0.0548431	0.0207676390366032	0.0082710924655825	0.946633618123849	0.908874989060092	0.985960905238423	1	3.48415296750478	0.967633717378296	-0.00991003	0.0109818597448849	0.390356165504109
SLC17A9	13	-0.122104	0.0475337184171943	0.0102057873109662	0.885056706592386	0.806323986501499	0.971477206430227	1	9.16528646897318	0.688751691621488	-0.0116041	0.0129780101505116	0.390393617882122
KCNH3	5	0.170155182472276	0.0792497402323817	0.0317872645609633	1.18548880413035	1.01493613731907	1.3847	1	1.76558535534501	0.778772329171558	0.0278409005771413	0.027945158832838	0.392547778614493
NDRG4	5	0.22885274632794	0.0949570020474292	0.0159495869309023	1.25715690440877	1.0436633985745	1.51432299385157	1	1.95759025655392	0.743559127861396	0.025866188717686	0.0260138554446868	0.393356086305876
SLC22A18	20	-0.0860504	0.0278879347431703	0.00203156819573679	0.917547983391354	0.868740554618964	0.96909750252744	1	14.8291078122772	0.733395236744591	-0.00744455	0.00852880123002254	0.394228484820896
RP11-109N23.6	27	0.0588860444348509	0.0165452599995632	0.000372144137888209	1.06065436638539	1.0268104372911	1.09561379985608	1	22.1031771069539	0.683038311780149	-0.0118299	0.0136598662913292	0.394707329033165
CCR4	13	0.121704674671226	0.0490371424924732	0.0130688500831391	1.12942050604084	1.02592215893496	1.24336010130609	1	7.17609106893651	0.845760590652011	-0.0114375	0.0129713993765571	0.396770190957628
MROH6	32	0.0362657460242583	0.0180599751375593	0.0446355492212604	1.03693137026871	1.0008685717448	1.07429356561063	1	12.5981527193312	0.998623704733283	-0.00615185	0.0071679950052175	0.397565992492215
CTC-228N24.3	29	-0.0775844	0.0248704456433104	0.00181133624091034	0.925348966365717	0.881323587196897	0.971573576372239	1	12.1384131486269	0.99599688802671	-0.0079454	0.00930180335708465	0.40052138638558
BACE2	13	-0.101092	0.0509764164944006	0.0473541125379991	0.903849592801627	0.8179074517862	0.998822158452732	1	3.13006499719739	0.994554008129193	-0.0101421	0.0116057078135145	0.400855142061481
CLEC18A	31	-0.0342534	0.009114280337837	0.000171135000625307	0.966326649066037	0.949217474041882	0.983744208499469	1	26.577884137786	0.645338220188056	-0.00684434	0.00803163013106707	0.401101135311696
FCGRT	8	-0.118702	0.0499396482882889	0.0174588555216508	0.888072839317193	0.805265514925327	0.979395433326156	1	5.79906917535508	0.563397319960721	0.0121129554398366	0.0134355763388436	0.40203002580356
NTSR1	24	0.085853462208388	0.0324653646969462	0.00818206031723685	1.08964664219281	1.02247008052082	1.1612367221907	1	19.0904904785798	0.695960032120512	0.00977794909484696	0.0114449655157497	0.402121583090817
SOCS6	5	-0.195012	0.0944727221279884	0.0389977979084828	0.822825154712905	0.683739634627607	0.990203289293097	1	1.47222612903687	0.831549608170227	-0.0248344	0.0255421867871408	0.402619909836306
HLA-DRB5	101	0.03099489259233	0.0105215253800224	0.00322062898256819	1.03148	1.01042668581799	1.05297246355221	1	166.628857267629	3.29357498206795e-05	0.00628973984129794	0.00749966740869279	0.403675425437411
EPB41L2	16	-0.093198	0.0470164026460524	0.0474518994696471	0.911013103334819	0.830813325666413	0.998954697533313	1	9.35453717235062	0.858262343517752	-0.011271	0.0131287266134552	0.40507789360391
FN3K	18	0.0762726294915675	0.0370258957540872	0.0394003889195376	1.07925677127688	1.00370873421125	1.16049122483958	1	14.4672579091736	0.633794726753029	0.00967491577283125	0.0113301338611299	0.405758399646381
ERAL1	9	0.20689779082034	0.0662348535276326	0.00178592638724919	1.22985686269552	1.08013	1.40034425627752	1	4.10045606886039	0.847948066670589	0.013201964498272	0.0149367284691438	0.406103579573614
RP11-881M11.2	4	0.0914502478927357	0.0463981164931222	0.0487249598247024	1.09576225885493	1.0005100696075	1.20008280216698	1	2.35303102967633	0.502437759677681	0.0511399648233334	0.0493063162382803	0.408599638628632
DHRS7	17	-0.134386	0.067408279926442	0.0461946361604105	0.874252664609435	0.766051343194508	0.997736938087489	1	15.1825180175568	0.511313424090809	-0.0119398	0.0140674720329435	0.40935867100257
KIAA0141	11	-0.108193	0.0532876585471126	0.0423204785886405	0.897454498410092	0.808449818898133	0.996257971600827	1	3.41863138268642	0.969789216111597	-0.0156712	0.0181418715533983	0.410119078902574
EP400	12	-0.108224	0.0550351394072785	0.0492466777933965	0.8974266958625	0.805660604719663	0.999645098356176	1	8.52545852716667	0.665603172475812	-0.00975195	0.0113451635851808	0.4101593035462
AFF4	6	-0.245122	0.0771453631388676	0.00148601585928292	0.782609266889272	0.672786901015646	0.910358486017432	1	3.2168595352735	0.666592478361617	-0.0217024	0.0236296888688463	0.410359620187488
RP11-677C1.2	8	0.104442438804248	0.042725893445418	0.0145062565456147	1.11009149383337	1.02091541209071	1.20705702949239	1	6.14579989535235	0.522832099489783	-0.0129631	0.014682215944836	0.411259312438033
SLC13A4	15	0.106080053763737	0.0455196952984022	0.0197839110129952	1.11191088559506	1.01700440759851	1.21567400128011	1	6.90099616755963	0.938460985497751	0.0112177530416128	0.0132783798876471	0.413493087225323
RP11-356J5.12	6	0.115711051148188	0.0589588416033532	0.0496957701275095	1.12267143064117	1.00015173311592	1.26019992711626	1	2.32546335300475	0.802519850489587	0.0321227573936164	0.0353615075207036	0.41504320699374
THAP6	20	0.088610467791915	0.0322595259113853	0.00601798084961827	1.09265494912337	1.02570665750631	1.16397298302264	1	17.3343	0.567233752960303	0.0130891734604476	0.0157058699603147	0.415545077070004
TP73-AS1	6	-0.116935	0.0583724448894948	0.0451488381574435	0.889642588019732	0.793465295944705	0.997477694945844	1	2.71800364283273	0.743363513027318	-0.0168004	0.018635094441766	0.41827353105616
A1BG-AS1	5	-0.124765	0.0624895800326275	0.0458712533911582	0.882704136494601	0.780949511150059	0.997716986130442	1	2.84673276316086	0.583793040726321	-0.0160962	0.0172146800845131	0.418748852248221
TPCN2	46	-0.0423367	0.0192195178123123	0.0276089205808664	0.958546950774866	0.923109894735919	0.995344391907579	1	43.821904655832	0.521844120008928	-0.00624102	0.00765105780567759	0.419061484944559
FAM151B	23	-0.139201	0.0428473854044288	0.00115904673626454	0.87005282506497	0.799969060766458	0.946276494341235	1	20.4341831443624	0.55590050640599	-0.0109307	0.0132926803535112	0.420141731494745
ETV6	4	-0.202504	0.0803698779504926	0.0117472280223015	0.81668338451598	0.697656265187344	0.956017717930722	1	1.17859534438357	0.758142476207249	0.0332476037704645	0.0332040664262179	0.422145378472307
PKD2L1	10	0.127030564706527	0.0381654269438724	0.000873401316483691	1.13545172199978	1.05361417781069	1.22364584697522	1	7.09550899188322	0.627176104938862	0.00937628690935788	0.0110998886234894	0.422808710909577
C19orf40	31	-0.0946088	0.0224745634114844	2.55827209708942e-05	0.909728712114354	0.870524838343318	0.95069812277872	0.401520805638184	25.8479609534959	0.68286886977632	-0.00661842	0.0081626556777519	0.424075550559462
IBA57	9	0.128900254254976	0.0507697953282402	0.0111196464027445	1.13757665007606	1.02982764718693	1.25659923612769	1	4.51208855751742	0.808222469626008	0.0125012924296155	0.0147416950429111	0.424469952331874
CHPT1	44	0.0368790188416648	0.0153694992408814	0.0164177557940401	1.03756748712826	1.00677766544739	1.06929893986797	1	39.5599112280022	0.621293401643555	0.0059616405418176	0.00740236564603394	0.425142568765659
C16orf13	24	-0.0640602	0.0270417121544952	0.0178391591684159	0.937948545644538	0.889530091567524	0.989002488635791	1	21.3485519381784	0.559811046200419	-0.00684281	0.00842737951642721	0.425505811487759
RP1-5O6.6	5	-0.0763338	0.0333686750905843	0.0221615156825812	0.926506899664287	0.86785000075809	0.989128345192925	1	2.14096796070196	0.709850003835399	0.0213085544137854	0.0232870302053741	0.427645126733686
CCDC86	6	0.285846055342036	0.0931901975816671	0.00215972778261373	1.33088755645149	1.10870566578834	1.59759415196816	1	3.64557550555893	0.601483582146538	0.0237829430977198	0.0271837085957559	0.431018569308488
AL031663.2	7	0.114398878680409	0.0575666084368814	0.0468953997376412	1.12119925818283	1.00156955661074	1.25511779811245	1	3.17430391120417	0.786673380188976	-0.015854	0.0185197704443545	0.431068683563662
ANKMY1	43	0.0647690812269047	0.023162379677857	0.00516905719991445	1.06691262578171	1.01955964863832	1.11646489008533	1	24.422440098746	0.986208561283837	0.00582041449933348	0.00734847313506879	0.432886053176928
RP11-849F2.8	26	0.0458642218386721	0.0151389311443646	0.00244914450394469	1.04693225076999	1.01632371628169	1.07846261987507	1	19.6028689803263	0.767334787668594	0.00707862888719321	0.00888930784057706	0.433659590476348
AUP1	4	-0.352265	0.114335487559718	0.00206323327137692	0.703093858224259	0.561938738806292	0.879706166054306	1	2.05785058315816	0.560486825577117	-0.0533039	0.0549094524707776	0.434069843881001
LINC00665	27	0.040961747356953	0.0142668113740069	0.00409018418499107	1.04181225271102	1.01308364868418	1.07135553052161	1	17.2799755126383	0.900380966505109	-0.0100898	0.0126949537467576	0.434218774624464
PZP	40	-0.0286916	0.014535416532116	0.048392192402815	0.971716118262991	0.944423119939435	0.999797860256373	1	38.0358948941711	0.51369869884074	0.00633085981347732	0.0080171053960941	0.434621084992685
LITAF	8	-0.154355	0.0690636624950757	0.0254199956715953	0.856968170844476	0.748473649785714	0.981189446082413	1	2.6592019830765	0.914639761768772	0.0147452143409945	0.0177014150139293	0.436742579061982
RNF125	7	-0.151615	0.0674869074928443	0.0246670284031752	0.859319414356322	0.752850266382236	0.980845579610617	1	2.70095120924886	0.845334933812289	-0.0193547	0.0229475261332469	0.4374647964366
PLA2G4B	34	0.0528169054204632	0.0268037694720743	0.0487807631887441	1.05423660243991	1.0002815568849	1.1111	1	32.0346118609515	0.515009563881922	-0.00741055	0.00944760559963992	0.438583297666105
PIGP	59	-0.030687	0.0153214427159039	0.0451901273479849	0.969779049633481	0.941089488046824	0.999343226179171	1	42.9527751463763	0.930151473236165	0.00447670607159694	0.00575000824303871	0.439461178965016
AC108488.3	17	-0.05574	0.0157323985574662	0.000395594169712786	0.945785029235746	0.917066327153319	0.975403081588571	1	6.65532867006927	0.979346649751422	-0.00832227	0.0104802898610582	0.439527024914636
CTB-37A13.1	7	-0.0695704	0.0269222833068358	0.00976280811609264	0.932794475484164	0.884849184763027	0.983337667567385	1	1.18022816129052	0.977850038559134	-0.016696	0.0199219298885563	0.440201716572378
TRAPPC8	7	0.180668059681754	0.06594574394238	0.0061505203199865	1.1980174429932	1.05275906789569	1.36331838640423	1	4.11254180399898	0.661449501676284	-0.0314377	0.0376275868307716	0.441521681825993
SON	5	-0.31017	0.117566105384585	0.00833323614776186	0.7333222092928	0.582398903913049	0.923355897528199	1	1.08446780351249	0.896728668106594	0.0243668018119876	0.0275593362892432	0.441725501885725
F2R	21	-0.0976445	0.0323543321496126	0.00254472250598246	0.906971297536702	0.851241875405029	0.966349234363041	1	18.4957091992739	0.554788613450657	0.00903779217790178	0.0115176555037475	0.44230975099126
GPRC5C	31	-0.0552568	0.0215810710695198	0.0104543054246917	0.946242123709288	0.907051819856541	0.987125693462007	1	19.7746358854077	0.922277710010663	-0.00509228	0.00653909561650321	0.442439012663222
RP11-293A21.1	14	0.0993926794016775	0.0466376520738621	0.0330752906478274	1.10449992878587	1.00801482949032	1.21022038267514	1	7.37235140633531	0.881957302250094	0.01497061210271	0.0188643114427726	0.442841587002375
CHMP6	13	0.159759688027943	0.0411136851516602	0.000101992121481752	1.17322889616249	1.08239574320653	1.27168464162004	1	11.1099947071409	0.519516407189192	0.00933248146088779	0.011759289675417	0.444195888297253
CCDC7	9	0.124779212857486	0.0583383235291934	0.0324446391585125	1.13289829607457	1.01049074475034	1.27013389871845	1	5.11983867548019	0.744694206647035	0.00986579911594568	0.0122034269796346	0.445436467286203
OR52B3P	13	-0.0685492	0.0188065026365075	0.000267419291812885	0.933747514029457	0.899955510139944	0.968808357893839	1	8.56614959829181	0.739471974602056	-0.0119885	0.0151793039885119	0.446341674666503
PELI1	15	0.186077102069628	0.061365017843025	0.00242698411103126	1.20451512740668	1.0680148736689	1.35846113000982	1	8.96043381172176	0.83357680400016	0.0103819968852933	0.0132373854934996	0.446924048658151
PDS5A	9	-0.194229	0.0684059391140037	0.00452049766940424	0.823469574444499	0.720143834094699	0.941620420715334	1	5.53863791166532	0.698755580796607	0.022149310061267	0.0277085828002397	0.45034659832148
QRSL1	36	0.0699456392240806	0.0244597957056724	0.00424153383437556	1.07244988046196	1.02224832287589	1.12511678460587	1	33.8626350595672	0.522901496251552	-0.00821917	0.0107769525128416	0.45092441508252
TTC24	10	0.17573536700083	0.0499718951893436	0.000436973581745412	1.19212254194079	1.08089613577827	1.31479437104298	1	4.54548256932818	0.87199605528234	-0.012428	0.0157239993951093	0.452095086046851
VPS26B	4	0.164573250054339	0.0784316141239541	0.035878434015275	1.17888992013969	1.01090633148215	1.37478755501443	1	1.23266139035879	0.745181887857726	-0.0261319	0.0283060939089939	0.45336848042965
ZNF431	17	-0.112049	0.0504752381522305	0.0264265520340926	0.894000234854209	0.80978968928512	0.986967888693352	1	8.90938062442421	0.917098355207457	0.0101993024337607	0.013278836899561	0.454358295197368
C19orf12	49	0.0539672316770085	0.019056639238894	0.0046266736343721	1.05545001626139	1.01675503593819	1.09561762415887	1	28.3277269931159	0.989396999727736	0.00446433703593173	0.00592373555742554	0.454827167097827
NUFIP2	19	0.171321016755753	0.0384652429438506	8.43175298962528e-06	1.18687169357421	1.10068106761496	1.27981161705646	0.132336363172169	8.48986465573467	0.970416657583859	-0.00751733	0.00983758776474866	0.4552581039932
ATP5G1	23	-0.104926	0.0342746676889857	0.00220359916932337	0.900391248172176	0.841891411012123	0.962956016869704	1	19.9342434140324	0.587153080373162	-0.00662578	0.00874872395655115	0.457259029584617
LRRC70	6	0.179014531754112	0.0689946653385452	0.00946971749815032	1.19603812457353	1.04475769497219	1.36922389020687	1	3.1628706100208	0.674892396992876	0.0211542533296106	0.0257618354173321	0.45768319757741
FUT8	24	-0.0794256	0.0311365779952639	0.0107452449268869	0.923646774075703	0.868964285945729	0.981770340920242	1	18.9361158598326	0.704926303650083	-0.0115771	0.0153656876391938	0.45917259452747
AC013437.6	13	0.0431817635591842	0.018738879461173	0.0212005300413718	1.0441276619638	1.00647442890157	1.08318954080909	1	6.86869034518075	0.866167599459789	-0.00920854	0.0120169797519624	0.459630557479511
DENND4B	9	0.119968440680249	0.0486418535481599	0.0136493143875408	1.1274612691072	1.02493624199692	1.24024194018172	1	4.68181639925628	0.790979403689286	-0.00877435	0.0112163333106513	0.459687421392412
RP11-56F10.3	27	0.0553821043030923	0.0136797485544516	5.15526926754957e-05	1.05694	1.02898182831316	1.08566685540314	0.809119511541905	21.2655824335637	0.728128299423735	-0.00740581	0.00987997315440517	0.460504988411393
MAP4K1	4	0.212609474919437	0.101356303509404	0.0359365763974839	1.23690151584737	1.01404889105885	1.50872938513646	1	1.19397382706905	0.754449996828809	-0.082169	0.091190307562064	0.462650250817673
THBS1	36	-0.0452856	0.0230442640572525	0.0493959316404879	0.955724464814948	0.913517832989348	0.999881140422651	1	29.2837049818677	0.740050956301121	-0.00589056	0.00793780454430758	0.463128919323643
FAM118A	55	-0.0227294	0.0110882303054843	0.0403777715396024	0.977527009340956	0.956511671511928	0.999004071200356	1	47.5044202059077	0.721447766417204	-0.00377588	0.00511515013262895	0.463663799965827
KCTD21	11	-0.113745	0.0481380175462099	0.0181326715445691	0.892485320089331	0.812129289532197	0.980792167997996	1	8.0642037193195	0.622565565318958	0.0125122501110054	0.0163553775071304	0.463844723390843
SLC4A8	7	-0.170119	0.0785417412905419	0.0303138647420559	0.84356471375086	0.723206507054922	0.983953295972668	1	4.76233621317732	0.574636540046993	-0.0134913	0.0170279850467786	0.464100085185754
SIRT3	9	-0.113497	0.0543542615242031	0.0367886318311792	0.89270665677944	0.802493441572512	0.993061293431537	1	4.98970269068557	0.758676156290417	-0.0128268	0.0166215001594426	0.465542347960906
ZMYM6	3	-0.30426	0.119941798167619	0.0111894055323353	0.737669311481531	0.583129747091695	0.933164558686231	1	1.2491857855037	0.535479381688343	-0.0591452	0.0530694162592001	0.465564386706206
PPP1R17	18	-0.110949	0.0497691403323114	0.0257958668382289	0.894984472233864	0.811803936597293	0.986688003629471	1	11.7065736705813	0.817570403873979	-0.00923061	0.0123548398000041	0.465826835352435
WDR55	42	0.0604173313395242	0.0241070084320453	0.0122031603477148	1.06227977669417	1.01325466935699	1.11367690482938	1	38.6587046269656	0.575182799892966	0.00790864678895262	0.0107606697254646	0.466652059155017
COX5BP6	8	0.0993907951365967	0.0442919639656414	0.0248329417396264	1.10449784761718	1.01265798841226	1.2046668365335	1	1.41483995124146	0.98511238917703	-0.0171054	0.0221512241651756	0.469304188579694
AC083843.1	6	-0.0814397	0.0280651978581974	0.00371019121111445	0.921788256662453	0.872452099978221	0.973914315917189	1	0.917643030059901	0.968931224527565	-0.0224543	0.0282170171968074	0.470718448462974
NEDD1	38	0.0643289863717726	0.0270979521715883	0.0175992803036922	1.06644318633075	1.01128014654489	1.12461524490216	1	33.6628906152099	0.626295026694409	-0.00690268	0.00946892274937104	0.470728348969854
MINK1	36	0.121316942108933	0.0243306472870327	6.15853592327318e-07	1.12898267781974	1.0764072480238	1.18412607231798	0.00966582213157726	29.4293854607949	0.733665996260334	0.00609518862045849	0.00836919378214658	0.471423454356495
SPTLC1	3	-0.387803	0.164127307150255	0.0181366053140781	0.678546105024834	0.491893832867222	0.936024779901351	1	1.1920504905458	0.550997368736818	0.0518866952707688	0.0475603792277601	0.472322134163316
MIF4GD	22	0.110484387818876	0.0309105440562172	0.000351130073341207	1.11681891293686	1.05116568173997	1.18657268398343	1	13.8880294038795	0.874360607124451	-0.00928333	0.0127369171772099	0.474541011799052
GBP1P1	4	0.0815074428074847	0.0399450939074971	0.041301849578176	1.08492129241427	1.00322023259342	1.17327598915249	1	1.65920526193965	0.646041151489839	0.0160524836794632	0.0184735152837838	0.476488019754372
LRRC8D	25	0.0754607905446699	0.0330984811813667	0.0226144027844964	1.07838094415964	1.01064401617971	1.15065784005973	1	17.750398604583	0.814945986046742	0.00920801225239059	0.0127539137276891	0.477586244253743
MTOR	11	0.13486842348441	0.0566302561175712	0.0172394236393838	1.14438620009616	1.02416036570959	1.27872530398416	1	2.50855633644015	0.990750446893164	0.0145557587106726	0.0196667059197966	0.478087849466237
URB1	9	-0.0864241	0.0356019354813545	0.0152028050878515	0.917205155035599	0.855384758650096	0.983493437212395	1	3.9713808207652	0.859696302388863	-0.0141927	0.0189760905786348	0.478874277269981
EFHA2	6	0.280203975039977	0.0799652946386682	0.000458205218171849	1.32339972532062	1.13141832161145	1.54795693115898	1	2.86203049229716	0.721246511691849	0.0259111538164257	0.0332441622268639	0.479272045712182
ECI2	12	-0.163982	0.0474095156182748	0.000542501139765302	0.848757241097957	0.773441904362175	0.931406548123727	1	7.50309147170231	0.757002655279317	-0.00986567	0.0134422816147508	0.479846347709209
NDST1	33	-0.0550112	0.020473935373935	0.00721205165008427	0.946474519409871	0.909245501252233	0.985227878123579	1	21.9532972499069	0.908636647664076	-0.00473655	0.00665380665249174	0.481876889678915
S1PR4	7	-0.267559	0.0932979834293054	0.00413354643448747	0.76524542661314	0.6373586672075	0.918792813343318	1	3.98236992906833	0.679062371341909	0.0310773600208135	0.0409756256442617	0.482388948660843
KAT6A	7	0.214436904038884	0.0613677043850381	0.000475314286576355	1.23916393226853	1.09873135813602	1.39754566907075	1	4.65785156695604	0.588383005411814	0.022292493030393	0.0296150212095534	0.485513574533293
PPP2R4	28	-0.120281	0.0260917494179474	4.0279330601019e-06	0.886670989815966	0.842466720005249	0.933194659815554	0.0632184093782993	15.2173411958404	0.966272081000875	-0.00635904	0.00900742478909304	0.486480531880062
IDI1	5	-0.28109	0.0989378428980595	0.00449618686696185	0.754960582599525	0.621880136345294	0.91651983713232	1	3.11971972019259	0.53799428300955	-0.0178556	0.0226339869579363	0.487776849712072
UBA52	17	-0.0621891	0.0279411035813289	0.0260329362337855	0.939705194692295	0.889626436538755	0.992602981052729	1	12.1719059846731	0.732063686764639	0.00841167908963853	0.0118261518756499	0.487826498022407
C11orf21	27	0.05957489916709	0.0203824535457972	0.00346841112932693	1.06138525487404	1.01981913221733	1.10464554319026	1	21.5536893462409	0.712850494516064	0.00556304314423017	0.00790285388329122	0.48798277138821
AC021860.1	20	-0.0384283	0.0139787045171705	0.00597661451852753	0.962300679586342	0.936293221001017	0.989030548509472	1	6.24954960477114	0.997265201934882	-0.00816732	0.011558211962647	0.488846938973933
HEG1	20	0.10884842625991	0.0449854209685425	0.0155359719185473	1.11499333382276	1.02089225136649	1.21776821481906	1	17.3657810256127	0.565101916751628	0.0078455144374175	0.011122330332961	0.489599904581623
RP3-395C13.1	5	0.115502863283815	0.0513054332003279	0.0243678486537316	1.12243772840146	1.01505643731217	1.24117872448068	1	2.04877712442418	0.726787710370494	0.0604668837824786	0.0771883387672364	0.490564512422344
BEGAIN	43	0.0632531127724889	0.0247470999707327	0.0105888956562354	1.06529644524628	1.0148580970215	1.11824157444774	1	37.0525866574013	0.68759045593674	-0.0045512	0.00654726756378897	0.490895414002805
USP6NL	13	-0.137328	0.0530458321116715	0.00962954482581741	0.87168426440052	0.785607611128266	0.967192076604534	1	5.62789317688713	0.933666690611411	-0.010171	0.0142792998301771	0.491119191467907
MAN2B2	18	0.0513672269544783	0.025993363855106	0.0481358700803117	1.05270940557895	1.00042032210906	1.10773148855885	1	16.2003371686855	0.50967981365251	-0.00601411	0.0085746979212514	0.493142758594177
CTD-3162L10.1	17	0.0544725416150347	0.0218608889904069	0.0127104482897862	1.05598348041471	1.01169303443319	1.10221289754507	1	8.27430839680965	0.940277265697376	-0.0104087	0.0149024073691513	0.495576851301788
ATL1	3	0.300162887865091	0.123361699759126	0.014966299749922	1.35007870110385	1.06011135695484	1.71935946843356	1	1.02799116777695	0.598101035337805	0.0329690265643683	0.0325313329754185	0.495745973799621
TCN1	16	0.0736100750375625	0.0362583594162958	0.0423408273367303	1.07638701349204	1.00254692850736	1.15566560513962	1	10.7442266695656	0.770506001066091	-0.0111344	0.0159397392092423	0.496285932215164
SUCLG2	53	0.074171068012044	0.0205777990364358	0.000312848591644732	1.07699102845267	1.03442	1.12131662635461	1	35.5683431909279	0.960285208278045	-0.00611809	0.00894708744957397	0.497191774287206
MEGF9	31	0.111481308091465	0.0243682431495754	4.76537862215237e-06	1.1179328475117	1.0657934566878	1.17262293524449	0.0747926174746814	24.8842016845708	0.730639696302961	0.00724743396459132	0.0105824642932891	0.498874199704536
CDKL1	30	-0.0700754	0.0217660824878765	0.00128423688903328	0.932323474132764	0.89338561559354	0.972958423828547	1	26.2144018518433	0.614010368359314	-0.00623409	0.00911643953499231	0.499703815406066
STEAP1B	3	0.227637378775322	0.07151257961566	0.00145667269861139	1.25562992480729	1.09141249328216	1.44455603887244	1	1.21583817809333	0.544482711072243	0.0499103772658682	0.0499813316496041	0.50045219925173
CDC23	3	-0.316765	0.148520828434372	0.032941121172821	0.728501750697232	0.544511577653086	0.9746621055449	1	1.31831910571751	0.517285903308701	-0.0332322	0.0334777181837597	0.502343208132705
SDF4	8	-0.129999	0.0451883858511552	0.0040170389244574	0.878096414703308	0.803668734953634	0.959416834299631	1	2.40149368492772	0.934330265582001	0.0129656043727359	0.0182024962304478	0.503024468352525
EIF6	19	0.0712599652884148	0.0241711106739155	0.00319685956567582	1.07386035600188	1.02417210969435	1.12595925360302	1	15.1750672524531	0.649913286526996	0.00625354981874863	0.00915767515864988	0.503886162739787
CHMP3	13	-0.112359	0.0462469441747431	0.0151176995672099	0.893723236897521	0.816275677716145	0.978518956249412	1	5.5057973504431	0.938921530684356	0.00956728191893818	0.01387114769569	0.50465761898981
ALCAM	48	0.0421481025827188	0.0184675439953696	0.022472826462645	1.04304894555475	1.00596946300577	1.08149515748933	1	35.6802213537138	0.886252228093777	-0.0048413	0.00725207720720256	0.507740814376362
CD1A	27	0.0896100739161584	0.0358443724446347	0.0124201690329875	1.09374771978133	1.01954362828719	1.1733525092365	1	16.9272694652894	0.911263698743186	-0.00690516	0.0103254870279716	0.509783959350178
ACVR2B	15	-0.0771687	0.0300597322412171	0.0102529604013698	0.925733650591603	0.872767749945903	0.981913907669908	1	8.05040020908358	0.886683773652512	-0.00743018	0.0109625146942815	0.509794458450099
NACC2	15	-0.0728485	0.0360336469653632	0.0432094249688016	0.929741673234054	0.866342934803198	0.99777991396031	1	11.1401060691705	0.67499609772837	0.00742739424187034	0.0109695242860817	0.510216488056413
SPDL1	22	-0.0588585	0.028717083763293	0.0404035050728897	0.942840145546357	0.891237785895765	0.997430263978778	1	19.1384147013454	0.576261253018686	-0.00620323	0.00928608311968843	0.511761087509147
RUVBL2	6	-0.139641	0.0589182147653858	0.0177841632200318	0.86967041495405	0.774822991767165	0.976128275338564	1	3.24591241600048	0.662132091352016	0.012893881404509	0.0179851432777008	0.513057861892741
INTS6-AS1	15	0.201605664610136	0.049421888201086	4.51756171250305e-05	1.22336549667187	1.11042049036206	1.34779856048875	0.709031310777354	8.26313835406189	0.875171433092025	0.00945408101381116	0.0140858796504911	0.513858997549622
ADK	53	0.061890199519471	0.0136224979996305	5.53976311233922e-06	1.06384552756473	1.03581660238348	1.09263290809898	0.0869465820481641	46.6549956075825	0.683401304166511	0.0052085665403418	0.00793460350351778	0.514494148057859
EXOC6	4	0.328991571827536	0.141039723232088	0.0196682872767866	1.38956614403515	1.05395917322958	1.83203877122867	1	1.73328909839875	0.629558403247661	0.0326282430482376	0.0415458707956408	0.514508024442264
DND1P1	24	-0.0387254	0.0122138388263281	0.00152117445060241	0.962014879623941	0.93925855602128	0.985322542642772	1	15.1376617951537	0.889631854073126	0.00536818621062763	0.00810492422680106	0.514634910766523
PDSS2	16	-0.163577	0.0473235801389661	0.000547092023440302	0.849100788318305	0.773885303834593	0.931626618505815	1	13.5051970934099	0.563337474572448	-0.00772491	0.0115802011511957	0.515566552190842
C1orf226	5	-0.199407	0.0891991225141894	0.0253828558330042	0.819216460532089	0.687813735076949	0.975722895576726	1	0.9572213084864	0.916211766859927	0.0310892019063492	0.0423864668161246	0.51639150572834
SYTL3	9	-0.265391	0.0962691184257638	0.00583762668693663	0.76690576407681	0.635032677819464	0.926164072365173	1	6.02621303628321	0.644295508727677	-0.013975	0.0204914289972885	0.517166710725534
CEP192	93	-0.0619579	0.012040424780125	2.66348326399569e-07	0.939922444482716	0.918000681891816	0.962367696526915	0.00418033698284123	91.3314390100174	0.500081518045997	-0.00357508	0.0055012339240037	0.517414595805448
CLEC1A	15	-0.115541	0.0402014742187575	0.00405241267780982	0.890883904733642	0.823381162848365	0.963920681604936	1	9.62366995609979	0.789147636203553	-0.00734668	0.011058584471077	0.518082473049573
STK38	5	-0.231325	0.0936399231096623	0.0134973269334942	0.793481319555304	0.660433044941341	0.953332982511722	1	2.57822441645703	0.630685378957764	0.0301704884404415	0.041425729936071	0.519128281938438
SAAL1	13	-0.061587	0.0300650025132292	0.040514770581096	0.940271129729177	0.886464309445097	0.997343929114994	1	4.66539255299708	0.96823218690937	-0.00987674	0.0148648595164733	0.520096932938693
CERKL	20	0.0870466807566463	0.0434010392354948	0.044895112747179	1.09094760478931	1.00198260662575	1.18781171302315	1	17.7842244832747	0.536892114838966	0.00855323614795201	0.0130423783088945	0.520245818731715
SEMA3C	9	-0.140025	0.0700212479136371	0.0455267935748656	0.869336243701642	0.75785216699995	0.997220219881394	1	5.72421998543327	0.678091643784106	-0.0126469	0.0187068344618396	0.520707404870192
GYS1	3	0.218615558136154	0.0993394318073948	0.0277577890002658	1.24435280340982	1.02419841428086	1.51183001043904	1	0.996286981704477	0.607657735320158	-0.0250866	0.0268247295993577	0.521308301905059
FAM159A	19	-0.0614137	0.0299753279423551	0.0404809221909898	0.940434117871349	0.886773818208956	0.997341500048733	1	16.650618542039	0.547236484902998	0.00796753446692436	0.0122110881058684	0.522815115591283
TOP3B	12	-0.0645065	0.028989906293393	0.026072118761347	0.937530038860681	0.885744542647118	0.992343199924506	1	9.08680153756807	0.61388031829245	-0.0103354	0.0156187899426006	0.523098809825465
RPL17	24	-0.0714434	0.026811569508673	0.00770691749712913	0.931049003057104	0.883385101898322	0.981284656296368	1	20.689514326214	0.600042084002227	-0.00443333	0.00683429041863054	0.523254024202056
TM9SF4	4	0.242603059546709	0.120499762286912	0.0440823034661903	1.27456259823854	1.00644420054933	1.61410818000829	1	1.77295625925231	0.620837564312678	0.0694128339166769	0.0908301547919566	0.524596120548446
DNAJB13	5	-0.251043	0.0906547670427962	0.00561898958351691	0.777988601782834	0.651337883608076	0.929266176183621	1	2.73858911622839	0.602479100564163	0.0146881647907325	0.0204821528886954	0.525091666619508
CMIP	15	0.116909287761883	0.0593419663458852	0.0488275290942848	1.12401746292605	1.00059921318048	1.26265865525403	1	11.9145733799256	0.613163179515923	-0.0099266	0.0152413071167869	0.526201631184136
TMEM68	4	-0.523767	0.157584939793452	0.000888268434654489	0.592284925139118	0.434902265820074	0.806621303491168	1	1.02978	0.794045927123892	-0.0286281	0.0376469041022289	0.526413782836185
STX16-NPEPL1	6	-0.203926	0.0701780787336602	0.00366280912334445	0.815523096699712	0.710721541389371	0.935778476547291	1	3.18468358748144	0.671537415114724	0.0136326493226994	0.0196951248613112	0.526904725653153
PSMG1	11	0.122102453726173	0.0549591279591711	0.0263038829326547	1.12986985522729	1.01448648963074	1.25837643260878	1	6.52181012723674	0.769685384144061	-0.0105061	0.0160503102267811	0.529113468797489
NOS2	3	0.27059922345907	0.106022864898557	0.0107022832464867	1.31074964739331	1.06480790101476	1.61349726697592	1	1.07452297046767	0.584346304213641	0.0544596590947227	0.0599211811299215	0.530374616485859
AC002480.3	3	0.100008675731563	0.0486078391907514	0.039642016748093	1.10518050628346	1.00474854971527	1.2156513704997	1	0.835756339423751	0.658442441770915	-0.0847122	0.0933430551317055	0.530834692131032
C1orf63	7	0.15400602683995	0.0724703326847993	0.0335790490937827	1.1664979170535	1.01203603180085	1.34453453012819	1	4.77095433147399	0.573507643469538	0.0190599299399152	0.0283352515443332	0.5309938724466
CAPN10	5	-0.250735	0.0977845982427578	0.010342657191577	0.778228481298142	0.642497127709815	0.94263389357462	1	2.15291335794968	0.707658421210608	0.0162305072898786	0.0230184042559151	0.531557050839447
RP11-454F8.2	12	-0.0499106	0.0242809401087518	0.0398263203410649	0.951314483867159	0.907101229306141	0.997682748051936	1	7.53507699772161	0.754245734159989	0.0108499955054843	0.0167667052602883	0.532129782550564
EIF3K	6	-0.126965	0.0598250114990827	0.0338154565728165	0.880764892982904	0.783314052214529	0.990339436038522	1	3.98832884942136	0.551097538633706	0.0115761103434479	0.0169596157755856	0.53235952641716
RP4-728D4.2	4	-0.123816	0.0507956017241602	0.0147879494246763	0.883542530377586	0.799814679122909	0.976035353392237	1	1.96772291423417	0.579132888945498	0.0196363778444597	0.0262772717693373	0.532808373495431
SNTB2	12	0.156372094562671	0.0552821770292488	0.0046749638872366	1.16926119788933	1.04919061869858	1.30307279203986	1	6.62866800625688	0.828308506147207	-0.0100266	0.0155268843449438	0.532974074670714
FAM160A2	25	0.0549027113161943	0.025949851333855	0.0343683273270947	1.05643783022967	1.00404917856244	1.11155998428115	1	13.2632467502792	0.96158189069027	0.00517692224665092	0.00818985800595474	0.533546205830539
OIP5-AS1	5	-0.174446	0.044829319839098	9.96927273712672e-05	0.839922159103956	0.769271338308823	0.917061637711297	1	1.69439585245772	0.791735371552735	0.025088030360287	0.0357978488157643	0.533878980881006
DNAJC8	3	-0.162744	0.0574706904328007	0.00462905388847517	0.84980870062692	0.759278555090387	0.951132917977968	1	0.821361048352455	0.663198773734269	-0.0426432	0.0474761362367528	0.534108118138849
FOXO1	5	0.332911213836373	0.124820527329819	0.00765045526443325	1.39502343419228	1.09227533112279	1.78168482478236	1	2.6627398496131	0.615750223232868	0.0204100334522095	0.0291616681298682	0.5343853803864
METAP1	5	-0.254305	0.115045618276476	0.0270724695754033	0.775455222301279	0.618910595632988	0.971595584301344	1	1.85648339224179	0.762133801087946	0.028800644809213	0.0412177576151393	0.535009783263758
AC068282.3	41	-0.029244	0.0094969546916187	0.00207487746882442	0.971179495931893	0.95326913959582	0.989426358350835	1	33.2572152424299	0.765844168162494	-0.00455176	0.00727523632392261	0.535188012865015
ZNF248	9	-0.111207	0.0486713289624914	0.0223208747888496	0.894753239984689	0.81334239095662	0.984312842124809	1	1.90140818114828	0.983886623200289	-0.00901411	0.0139311395631082	0.538232806673664
ACTN4	12	0.151262420340496	0.061068730727233	0.0132521238473832	1.16330189210889	1.03207125282919	1.31121886059168	1	3.3721772747707	0.984837291699306	0.0108113142504563	0.0169701804029777	0.538385246962245
CTB-133G6.1	3	0.0900721125714007	0.0394451296946873	0.0224021874756855	1.09425319027141	1.01284141014889	1.1822088161296	1	1.08001027462892	0.582745258620655	0.0212662211268127	0.0240725870337486	0.5393550616945
KCNAB2	15	-0.117075	0.0496619883685397	0.0184013521876087	0.889518268114708	0.807015235442116	0.980455776496356	1	10.9303902604192	0.691495565897293	-0.00942598	0.0150559408511468	0.542109912070111
GMNN	4	-0.270041	0.115646817743424	0.0195409277356111	0.763348319601273	0.608530282846181	0.957554083114345	1	2.18564269004939	0.534781847286469	0.0174411422538782	0.0239649904489169	0.542420266791065
ATP5O	9	-0.204362	0.067598896656116	0.0025015821871725	0.815167550048497	0.714012048999904	0.930653951264286	1	6.34852865177858	0.608253320654513	-0.0177969	0.0278591177073543	0.543269978849034
RP11-424I19.2	5	0.151393044004096	0.0615832798360487	0.0139578408707476	1.16345385678878	1.03116560271424	1.31271337340353	1	1.6667140123782	0.796754808758759	0.0187210441842573	0.0273977524061374	0.543455523203155
RP11-274B21.5	3	-0.141245	0.0562886568339234	0.0120973615189077	0.868276864334779	0.777578702906755	0.969554220454829	1	1.18032325245262	0.5542376981473	-0.0653963	0.0751357816945649	0.544050205722576
KANSL1-AS1	32	-0.0339669	0.00894146519457895	0.000145392659851071	0.966603474635602	0.949811061631498	0.983692773142403	1	26.4576073294719	0.699121636961425	0.00566542228080202	0.00923906853798374	0.544363664850271
EIF4A3	15	-0.18039	0.0496474535260978	0.000279683638008521	0.834944264995618	0.757524564472053	0.920276329434848	1	11.6164743233862	0.637072386246663	-0.0085194	0.0136856783069042	0.544374942378394
SNORD17	6	0.162748201744876	0.059426955793169	0.0061696528183248	1.17674035121411	1.04735859241151	1.32210483038787	1	2.0536402916702	0.841674214807002	-0.0116138	0.0175753656016328	0.544857107624886
LRRK2	37	0.0591371738489407	0.0267673988800276	0.02715388636204	1.06092076134337	1.00669538659727	1.11806697123535	1	32.7183619986808	0.625471670030655	-0.00572907	0.00938040512950971	0.545311814956204
CDC26	22	-0.0732136	0.0214321225845133	0.000635318968070671	0.929402258271768	0.891169536654325	0.969275230079725	1	16.963199893215	0.713334555927294	0.0063780152382174	0.0103921483143471	0.546308987141752
NTN5	17	0.273535976055102	0.0450445867681954	1.25886686490505e-09	1.31460465265076	1.20351758055366	1.43594528297292	1.97579154446848e-05	8.68468646216777	0.925828485383247	0.00927837559057326	0.0150860188035079	0.547751681204356
NAA60	18	0.113498994475677	0.0310855341986566	0.0002610344835857	1.12019076251276	1.05397775801749	1.19056340124218	1	8.83473158595525	0.945304285059123	0.00802819623932806	0.0130904070163954	0.548305488167894
LINC00593	3	0.181451959116546	0.0540298672125291	0.000784053019923828	1.19895693637569	1.07848083795698	1.3328913084877	1	0.86681702612026	0.648295600483255	0.0164439842926273	0.0192329605845977	0.549665516925538
RP11-885N19.6	3	0.125563298354947	0.0517213042742661	0.0151953210980344	1.13378693353697	1.02448448230346	1.25475088482442	1	0.732118343960758	0.693461766489675	0.0326023720726754	0.0381383322832144	0.549718667760972
PXDC1	3	0.43806948055778	0.115628913796108	0.000151510329107944	1.5497125785733	1.23545189436062	1.94391144418553	1	0.813415621041589	0.665838712948173	-0.0351398	0.0411300955874564	0.549898524660534
KRT79	5	0.2288901785148	0.0911889106847182	0.0120708620149325	1.25720396342168	1.05143922233543	1.50323648963036	1	2.56504931407161	0.633026799176267	0.014594315745547	0.0217438290614496	0.550154422990517
THUMPD2	8	-0.149344	0.0716053644299028	0.0370100394849504	0.861272816537558	0.74849520676054	0.991042905561124	1	5.24764585641549	0.629770274944307	-0.012813	0.0202852632489143	0.55091135496651
KRT222	4	0.111199062414816	0.0543777728560503	0.0408611734172986	1.11761736032325	1.00462930991701	1.24331288343467	1	1.99410669232757	0.573630783196559	0.0209674209665378	0.0295124250536574	0.551091807637414
AC006465.3	9	0.169010564542427	0.0651674252763776	0.00950094271780019	1.1841326486775	1.04214637759209	1.34546370818247	1	2.1831014490446	0.974877545096336	-0.00833104	0.0133208010822258	0.551534311500023
PCSK6	3	0.397256254653403	0.194156825488394	0.0407505994196031	1.48773712076851	1.01684925071728	2.17668620884688	1	0.729155783205941	0.694489738966624	0.342626510254615	0.403237395878759	0.551619989771412
PPP2R1A	8	-0.210952	0.070501961806953	0.00277031309142198	0.809813280980491	0.70529761216116	0.929816773436825	1	5.25205380310957	0.629233945173221	-0.0102102	0.0161972538771404	0.551691649631841
PDE6D	4	-0.204855	0.0839028842849926	0.0146233361451309	0.814765274119764	0.691214649348073	0.960399859200851	1	0.951029069199718	0.813099061130977	-0.0184362	0.0261691766772849	0.554107167901991
ALDH1B1	7	0.230485597458721	0.0941915745548955	0.0144055869320923	1.25921133131189	1.04693841668773	1.51452382645463	1	3.40590538228176	0.75644356028349	0.0135610035980166	0.0214170502521116	0.554437386236115
MFN2	53	0.0653864587136506	0.0129436553276994	4.38073155210903e-07	1.06757151698856	1.04082835808057	1.0950018175783	0.00687555817103513	48.3356638158929	0.61878849126794	-0.00419337	0.00704803301338282	0.554493741342782
ARHGAP11A	10	0.106874123102376	0.0419264608195607	0.010800589296414	1.11279417058496	1.02500578850465	1.20810133950014	1	6.88557742309907	0.649031188144996	-0.00648229	0.0105338671008122	0.555403940730565
POLR3B	11	-0.0940761	0.0470791718081532	0.0456892510687142	0.910213500818976	0.829981998111719	0.998200706711735	1	6.92032936935437	0.73294433911384	0.00783540025591675	0.0128137576467426	0.556008166808393
EBAG9	16	-0.207807	0.0567486724146594	0.000250372357779845	0.812364004588222	0.726850722795307	0.907937840953981	1	14.0197702458921	0.524030235844346	-0.00728122	0.0121017206176922	0.557013393223214
RP11-697N18.3	3	-0.108787	0.0499948398668766	0.0295578678432532	0.896921415981365	0.813201043113579	0.989260937696137	1	1.05815695349728	0.589147632843738	0.026345687884522	0.0316698610674765	0.558260352388454
SCFD1	16	0.0756146061243765	0.038071131535582	0.0470177547988477	1.0785468287072	1.00099568367884	1.16210617156625	1	6.67924554317375	0.965947061286504	-0.0120027	0.020049671319863	0.558970648819963
APBB2	14	-0.0872758	0.0436824684719031	0.0457211452592666	0.916424343093258	0.841227282259691	0.998343247211338	1	10.974607098524	0.612944955121747	-0.00684688	0.0114159625588257	0.559818425264431
SEMA6A	7	-0.238675	0.0772218408993479	0.00199635243401787	0.787670605599363	0.677036496829871	0.916383364604892	1	2.01646866495155	0.918177763319349	0.0423347489015872	0.0678920695570019	0.560256506417927
RUNDC1	4	-0.226018	0.108233988313405	0.0367769439672213	0.79770403039202	0.645224954286155	0.986216847126874	1	0.594537902613684	0.897681649564378	-0.0233646	0.0338065816715809	0.560927730700519
SDHDP6	30	0.0264018837308923	0.0105232038652908	0.0121100676396391	1.02675350109652	1.00579311974724	1.04815068955621	1	27.5103249658063	0.544192354534633	0.00456434415062367	0.0077881546326586	0.562528568320325
HEATR2	17	0.123067411216718	0.0389673415276224	0.00158736080917338	1.13096065781185	1.04779863139659	1.22072311529303	1	8.42942470782166	0.935042549989561	-0.00843616	0.014263498812867	0.563026441416289
CTPS1	26	-0.0712332	0.0242575846614408	0.00331902707899793	0.931244685711895	0.888004843281352	0.976590016628863	1	23.0051093659635	0.577265001541723	0.00540386868130068	0.00922908988377594	0.5636601423131
LDLRAP1	40	-0.0536241	0.0218345533391175	0.0140520530594556	0.947788280625078	0.908082669438429	0.989230006388916	1	20.1651295715965	0.994546492673801	-0.00438605	0.00755031107488687	0.564730624529261
TSHZ3	26	-0.0926098	0.0351549709531648	0.00843033634160124	0.911549103603772	0.850854995344397	0.976572709600783	1	21.2642435591042	0.677786552896464	-0.00798596	0.0136785708939173	0.564782310448345
FBXL4	9	-0.192701	0.0799363703981315	0.015922708194835	0.824728366510792	0.705127609929428	0.9646152965073	1	4.77673719766496	0.781150478820373	0.0103009443231937	0.0170740724342511	0.565330874055957
RFC4	16	0.0945119535134583	0.0322064455708685	0.00334014063364198	1.09912230142769	1.03188509643271	1.1707406548191	1	9.4497016632037	0.852855618700186	-0.00636464	0.0108116085957033	0.565449722287985
GRAP2	5	-0.241132	0.111150304086384	0.0300506197755239	0.7857379223641	0.63192373140771	0.976991450005733	1	1.29167717579337	0.862786032045915	-0.0182377	0.0283646107886396	0.566007870449216
RP11-830F9.7	8	-0.0826602	0.0335933955314201	0.0138701969279385	0.92066396811849	0.861997231528516	0.983323508694636	1	4.84015118739452	0.679462982095889	0.0103724461248518	0.0171307865838686	0.567038068241048
AC109309.4	13	0.0477605033015397	0.0164668842689217	0.00372690187705336	1.04891941250351	1.01560593039624	1.08332562955541	1	7.13817279071967	0.848348979605106	-0.00924653	0.0156882348639896	0.567505598315425
CAMSAP1	3	-0.195423	0.0723664857151798	0.00692424177653998	0.82248648103159	0.713722145091332	0.947825447384937	1	1.28640683101395	0.525605989931915	-0.0188165	0.0233482744615506	0.568160246904017
PLXNA2	7	0.23091413999427	0.0859980192458026	0.00725059424842869	1.25975107257138	1.06434	1.49103462430478	1	5.32389916066019	0.502990978584609	-0.0128784	0.0211139402247821	0.568550404498466
TPST2	9	0.175530865002114	0.0686294758432559	0.0105379068686433	1.19187877542447	1.04186991339781	1.36348597559024	1	7.09622757484769	0.526286980010436	0.00989429333858164	0.0165631332144171	0.569072872123755
CLEC4G	32	-0.0655688	0.0242873878605124	0.00694009193914984	0.936534620350785	0.892996988741428	0.982194907904171	1	20.780954901423	0.917569128419925	-0.00439318	0.00764225952938082	0.569676693731414
TENM4	41	0.032177823443165	0.0147406025718809	0.0290403664210855	1.03270112744872	1.00329164801661	1.06297268669798	1	21.3917149408088	0.992996409085792	0.00393120533720444	0.00686907972896084	0.570400281970983
MT1XP1	5	0.0695721620765613	0.0344666626688167	0.043535581443933	1.07204941972587	1.00201953977469	1.14697359952979	1	2.0604512076462	0.724641171829357	0.0165309298480849	0.026075698021034	0.571143266285066
ALKBH1	16	-0.187098	0.0456044738027322	4.08479288648814e-05	0.829362201109069	0.758446456003047	0.906908662021247	0.641108243534314	13.0596304592253	0.597692000508462	0.00727118359744111	0.0125404580484181	0.571251201049566
RP11-10L12.4	27	0.0746614961095134	0.0294933606299895	0.0113586209163823	1.07751934465371	1.01699734787931	1.14164303429506	1	20.1185446746894	0.785905591465324	0.0123288644894688	0.0216063113267262	0.573354910750498
RP11-666A8.8	4	-0.139871	0.0460073197957002	0.00236434697764131	0.869470688576947	0.794497846737074	0.951518347594276	1	0.567172723452523	0.903904550626293	-0.0434659	0.0652348223436327	0.573790820782184
RPS29P12	4	-0.0922708	0.0369088772823146	0.0124206210306019	0.911858153260676	0.848222552036549	0.980267843234781	1	1.67377093496672	0.64278077389301	-0.0275137	0.0413512091915513	0.574278921786171
VENTX	25	0.0962124507045088	0.0344051314414217	0.0051666378384028	1.10099294587592	1.02919649213614	1.17779789975052	1	17.2466757543257	0.83795230532628	0.00682783934986161	0.0119982325120782	0.574824096945406
CIR1	17	0.123163314858968	0.0459029192465586	0.0072937510666102	1.13106912625936	1.03375064690022	1.23754927961905	1	7.87209119010482	0.952583267622821	0.00763793839427693	0.0133859600664693	0.576723893882086
PCCA	23	0.0885020199813841	0.0418697252295818	0.0345368535455888	1.09253645951156	1.00645812285572	1.18597673192327	1	15.3476611706684	0.846891093011416	0.00830152954917357	0.0146540096003656	0.577057417988108
C12orf57	11	-0.185174	0.0737546797688199	0.0120501058009869	0.830959744854831	0.719115640174764	0.960198970782219	1	6.34724292578877	0.78529466938135	-0.00748276	0.0129656905789531	0.578006681276058
KLF13	4	0.418636244189202	0.108573041243915	0.000115350415887546	1.51988738635501	1.22854812174451	1.88031516740332	1	1.96236465533685	0.580254690411651	-0.0246211	0.0375247647987867	0.57913591850825
CBWD1	13	0.0994941918250395	0.0310307463799775	0.00134449069589251	1.10461205494124	1.03943149983531	1.17387994506116	1	6.70770121825755	0.876310087360605	0.0119957136575398	0.0209900139702503	0.579153286577203
UCKL1	35	-0.25262	0.0449279969511856	1.87921005583146e-08	0.776763203544513	0.711287474695517	0.848266131269944	0.000147471009131374	82.3457961238901	6.85464403050945e-06	-0.00704567	0.0125974311195153	0.579737586156456
RP11-130L8.2	5	-0.109479	0.0413097713384509	0.00804436397735733	0.896300769733179	0.82659006701547	0.971890543912445	1	2.37292492657586	0.667525598885884	-0.0119113	0.0192675594677159	0.580203845302757
PHF19	24	0.157917314840851	0.0373777525287732	2.39045534758218e-05	1.17106936064789	1.08834361358719	1.26008314867407	0.375181966803023	9.55907305330533	0.993689376297547	-0.00937	0.0167326961586494	0.581149938743869
RETSAT	39	-0.0478116	0.0165016402442067	0.00376288098525785	0.953313375392439	0.922973446264643	0.984650636895511	1	28.7314008005136	0.861314738571615	-0.00458237	0.00823913612877471	0.581441796922693
C21orf67	7	0.153714931482271	0.0737871674044699	0.0372311395780576	1.16615840434279	1.00913354191243	1.34761690850361	1	1.12999764439892	0.980201120446713	-0.0174572	0.0297652814985463	0.583020714828993
RNASEH2B	25	-0.0611645	0.024144366551824	0.0112999863534008	0.940668487368042	0.897190147182045	0.986253812423708	1	15.817796080991	0.894540064081732	0.00453589143903806	0.00816777743530116	0.584023925328882
MTPAP	11	0.176914182403748	0.0775755037748361	0.0225755720218705	1.19352866297113	1.02517793741802	1.38952528857711	1	8.42316647601844	0.587575598260585	0.0135030411539467	0.0240142928243186	0.587646390940811
TBC1D22A	11	-0.111954	0.0570475175928985	0.0497075962094503	0.894085262077307	0.799501179519996	0.999859007517391	1	7.1389459563959	0.712265729049484	0.0124691874310925	0.0222072649414788	0.588169251689719
AC024560.3	11	0.070820855671137	0.027629769346244	0.0103709790208736	1.0733889171062	1.01680616880134	1.1331203554013	1	3.09131170718798	0.979192714602167	0.00714235770375842	0.0127434816914894	0.588835797638912
RIN3	10	-0.144293	0.0613387485476772	0.0186532769856783	0.865634450735117	0.767576969156789	0.976218714746803	1	4.25762850231006	0.893652589990674	0.0099108659754944	0.0176325061663171	0.589459154858642
PPT1	70	0.039165693469953	0.0149767954944717	0.00892035048185951	1.03994278110344	1.00985946166074	1.0709222708976	1	63.2821540232858	0.671362858122192	0.00287298386473691	0.00530250809581556	0.589716272930454
KDM5B	14	-0.113624	0.0486554335172513	0.0195291677281256	0.892593761039011	0.811404675345104	0.981906620031375	1	5.30843141510565	0.967761029035227	-0.00635546	0.0114715164150391	0.589740006005056
ZNF565	14	-0.13461	0.0549721739998603	0.0143373456585674	0.874056488822816	0.784776956096176	0.973492837319809	1	10.0215514239899	0.692171087910927	0.00760012056257276	0.0137565260945491	0.590766121695169
RP5-935K16.1	37	0.0284357684712957	0.0109755181728392	0.00957430842472312	1.02884392449406	1.00694777744408	1.05121620473225	1	26.5440257876621	0.874887872563978	-0.00504069	0.00929606167801557	0.591089846020762
TMEM184B	27	-0.100686	0.0307572139702288	0.00106197254257011	0.904216947896497	0.851317524990685	0.960403450959385	1	21.8974415949764	0.694294825937064	-0.00542322	0.0100440538664766	0.594013624694985
U2AF2	3	0.520998125821134	0.1590714338758	0.00105569887135643	1.6837073630711	1.23271384311287	2.29969875028026	1	0.547561445776903	0.760498816962814	0.0452647045540576	0.0612398767360677	0.594783273866927
TEX101	19	0.124871661682949	0.04100895912169	0.00232691984913667	1.13300303603288	1.04549881013583	1.22783102880141	1	11.8794430505906	0.8533987691483	-0.00833655	0.0154706549185795	0.596968620336858
COG6	35	-0.0841961	0.02281603469034	0.000224061840413052	0.919250932085225	0.8790481779613	0.96129233564802	1	23.5961760180954	0.909302767807483	-0.00490158	0.00918880907686636	0.597311373577522
CCDC146	62	0.0381023740759771	0.0133458417060908	0.00430368694941818	1.03883757747202	1.01201614503715	1.06636985749701	1	52.8358352304279	0.762343539986673	0.00272170266430493	0.00514356354650636	0.598655586310409
RUNX2	35	-0.0766611	0.0267177872191072	0.00411395395817202	0.926203728331681	0.878949422749684	0.975998532079148	1	20.605773762307	0.965769152468444	0.0048364324514749	0.00910026778925389	0.598659280006747
CALCRL	17	-0.163846	0.0515185195230646	0.00147109607753993	0.84887301695347	0.767342547883755	0.939066132718667	1	9.02000918158886	0.912587231301929	0.0074689435362233	0.0138964432608399	0.598825619100485
BLK	110	0.0454191504646989	0.0178158871065913	0.0107920128429231	1.04646639487193	1.01055533030468	1.08365359397599	1	101.16728987395	0.690869984322557	-0.00384949	0.00729979442219104	0.599037600434215
RP3-477M7.5	15	-0.0489763	0.0174091578885175	0.00490434291873292	0.952203675604084	0.920260707309127	0.985255409290617	1	4.57210265133972	0.990922388276446	0.00788618247975824	0.0147114155893199	0.600970361081882
CCDC92	20	0.0833096916864944	0.0421102787001987	0.047887036095462	1.08687835362329	1.00077384469753	1.18039111616861	1	14.7370507849668	0.739156937607538	0.00549243846620884	0.0103753689234834	0.603015150116302
TMEM129	6	0.210456597055024	0.0858506294531935	0.0142290833282668	1.23424148234448	1.0430919834182	1.46041965709284	1	2.02783453267674	0.84528034966827	0.0164013506417181	0.0292421477306642	0.604809535907452
XYLB	13	-0.142546	0.0532581431773136	0.00743945578804999	0.867147957678439	0.781194107705892	0.962559206589644	1	8.20698602160673	0.768753115675654	-0.00947428	0.0177872201986147	0.60487205238125
SLC25A45	3	-0.241201	0.103399839458367	0.0196637785630487	0.785683658943592	0.641552202573089	0.962195764358966	1	0.570048157213773	0.751996147081779	-0.0167965	0.0235459675984975	0.605532515693707
TMEM216	5	-0.183225	0.083031535880917	0.0273353616199729	0.83258056192896	0.707535763907104	0.979724881006799	1	2.68597992325922	0.61167016580111	-0.0153924	0.0267752926228714	0.60565781254014
AC108463.2	6	0.122181037131016	0.0412279324127289	0.00304112698671778	1.12995864773631	1.04224213294252	1.22505750366213	1	2.38340882563616	0.793942284266483	-0.0199157	0.0356583898598159	0.606279846586458
DDB2	7	0.169008464084839	0.0588972993266531	0.00411062543067495	1.1841301614597	1.05503058539612	1.32902709996044	1	2.80873702339489	0.83244103617795	0.00850830061524405	0.0155022218284011	0.606720912753765
SHARPIN	10	0.109720910385259	0.0527584136485492	0.0375543845441947	1.11596657231221	1.0063343976094	1.2375423054968	1	7.98626740511689	0.535530726736985	-0.00747922	0.0139665700398921	0.606859890937941
ROBO1	3	-0.310677	0.134884133530155	0.0212625038922669	0.732950329182684	0.562676596498285	0.954751252126482	1	1.23403191235126	0.539552084823482	-0.0384389	0.0542422966322953	0.607518164933452
USP1	5	-0.21768	0.0855759786151999	0.0109685659472745	0.804383202291599	0.680172782163782	0.951276430189595	1	3.24783112218755	0.517240220118548	-0.0268598	0.0472189944255879	0.609266590976202
LIN7C	5	-0.270864	0.0934541232824128	0.00375109550632752	0.762719846454379	0.635060778515326	0.916040769413305	1	1.02875930419581	0.905404234045371	0.0185852516971057	0.0327093628738395	0.609650744669922
KIAA0146	4	0.268467309560326	0.112541132759804	0.0170557421750987	1.30795821860244	1.04905177985178	1.63076287983744	1	1.15831158958008	0.763019276755208	-0.018741	0.0313952269200033	0.611124911175468
NUP35	15	0.0995070178901729	0.0472883412999861	0.0353556758467035	1.10462622285827	1.00684519089307	1.21190338223079	1	9.06399619039555	0.826929245190631	0.00834811843428959	0.0160338973991015	0.611361094371418
KIAA2013	28	0.0533397897912645	0.0132189309009847	5.4577610325338e-05	1.05478799042596	1.02781037019391	1.0824737101426	0.856595594056181	22.4681099115521	0.71322849339357	-0.00518097	0.0100800982001018	0.611607128787856
PIGS	5	-0.334855	0.108876944869808	0.00210121320503485	0.715441485834187	0.5779578851195	0.885629442613793	1	1.64193232761162	0.801236640395944	-0.0200229	0.0355219657271325	0.612361530043449
RP11-111A22.1	4	0.0902318557516827	0.0365933336300641	0.0136707499646298	1.09442800371832	1.01868127363706	1.17580708148916	1	1.71506982191321	0.63358864286499	-0.0153294	0.0258134221916077	0.612832582700015
ITLN1	18	-0.0541094	0.0241993568994017	0.0253527890858324	0.947328476381195	0.903444927433786	0.993343606136402	1	9.91191044317745	0.90726360600557	-0.00542229	0.0105460616084299	0.614173055401407
TC2N	37	-0.0524494	0.0200962915193322	0.009056807088219	0.948902373678775	0.912252840557392	0.987024292764114	1	31.7068440015216	0.672965506896897	-0.00328519	0.00645901235172428	0.614208645895216
ANAPC15	5	-0.211014	0.0596726751820761	0.000405928425889212	0.809762350786429	0.720382533298632	0.91023176498831	1	1.71386618394069	0.78819729947396	0.0261130712457428	0.0467060506788411	0.615120196620418
TUBE1	3	-0.197427	0.0989068011413592	0.045923565050919	0.820839741523991	0.676187605887986	0.996436307613701	1	0.489789428596274	0.782786950176852	0.0200565574936222	0.0292336744782707	0.617187443229173
HBQ1	19	0.138331267379902	0.0323729766084123	1.92819344387241e-05	1.14835590012218	1.07775506390898	1.22358160727398	0.302629961015775	17.1308240357153	0.514128360943919	0.00720688906175721	0.0142467311776535	0.619449475610222
NOC3L	26	-0.0650404	0.0323285699384106	0.0442353496738404	0.937029647281193	0.879497679110375	0.998325044782439	1	17.0419626069661	0.880266092142335	0.00452993236552866	0.00900892803865708	0.619669102368329
SNX5	5	0.276487710342024	0.0866924073086597	0.00142619974441115	1.31849074881784	1.11245645421892	1.56268395776337	1	1.45484	0.834610134016148	-0.0093423	0.0169628180803419	0.620164126792816
EREG	8	-0.230252	0.0701386401923849	0.00102777510943353	0.794333479474067	0.692308480691404	0.911393828345475	1	4.31921030960689	0.742363626973672	0.00883483133051402	0.0169179828718373	0.620231470832626
ACOT4	43	0.0438216769366784	0.0165565036053927	0.00812585094374635	1.04479602704757	1.01143582463117	1.07925654950224	1	26.4380097283231	0.97088796640089	0.0041327020827436	0.00835879492582654	0.623652951005201
C9orf135	50	-0.0345568	0.0161464362370716	0.0323377668789163	0.966033495638895	0.935940113531683	0.997094473464633	1	31.3525712479888	0.976569473040676	-0.00248781	0.00503961617869017	0.623803923113845
RP11-568N6.1	3	-0.106625	0.0389071031922305	0.00613446664354868	0.89886254954945	0.83286553612794	0.970089225613513	1	1.04948675592521	0.591707189989719	0.0191469880573497	0.0285701674585536	0.624122535403174
ITPR1	16	-0.134287	0.0430086529170869	0.00179435121548771	0.874339493589631	0.803656369837388	0.951239334051762	1	12.7965561203209	0.618008380488674	0.00590912295172077	0.0117983727668754	0.624264008981759
KRT18	3	0.222159256854935	0.102075562631439	0.0295238983123248	1.24877023724952	1.02233697042692	1.52535528944925	1	0.448199482769298	0.799235413546891	0.0311726447888733	0.0465744368878288	0.624503187443969
IRAK3	24	-0.0783659	0.0346079009259812	0.0235499276565612	0.924626040726911	0.863987144514277	0.989520874955792	1	12.1643593380232	0.967856299464044	0.00602339063618644	0.0121504751890848	0.624998794307181
RP11-22B23.1	53	0.0244730756908951	0.00882796817142179	0.0055675282674145	1.02477499937691	1.0071960259259	1.04266078530497	1	37.4058591686675	0.936398272197559	0.00317804585147594	0.00648917581125365	0.626413963345135
DOCK9	10	-0.134451	0.0566871224883882	0.017701179579943	0.874195628554327	0.78226802268492	0.976926034072729	1	4.11839877916814	0.903448278492171	-0.00949344	0.0188933877747505	0.628870951696959
CTDP1	17	0.128301454767513	0.0586316482163776	0.0286504648678826	1.13689567366556	1.01347338315728	1.27534851361644	1	13.5060708825948	0.635457912897756	-0.0109696	0.0223523882830275	0.630699204377065
WDR35	9	-0.189979	0.0797486524312088	0.0172086093826738	0.826976631478379	0.707310025934227	0.966889092386373	1	5.57520278212064	0.694694673387496	-0.00946406	0.0188790138964006	0.631537064370493
ASB16-AS1	34	-0.0851398	0.0259657364492576	0.00104202074869517	0.918383894214394	0.872814148782797	0.966332842253552	1	16.6958307722887	0.991798670078655	0.0038964723276084	0.00804837039751985	0.631589312539987
SLC23A3	27	0.0800621330043619	0.0256941688194705	0.00183343977359635	1.08335437764612	1.03014705316935	1.13930987226935	1	10.0413779723198	0.997909060916557	-0.00494952	0.0102191204192502	0.632361462214116
LYRM9	9	-0.132417	0.0536870101013932	0.0136452771114479	0.875975362504985	0.788483456926872	0.973175567571743	1	4.7083310228795	0.788246541761939	0.00956605074997306	0.0191632278242052	0.632950695885749
MFSD4	4	0.294282373554178	0.108438439672698	0.00665123559691853	1.34216284145528	1.08517691803394	1.66000682750144	1	1.72243075898267	0.631958492909663	0.0129736073574139	0.0232509910733705	0.632982208307342
LYAR	25	0.0795176586904856	0.0324783930956311	0.0143522169054406	1.08276467956697	1.01598644570224	1.15393207879601	1	22.8766374934946	0.527090093717329	0.00471232778091741	0.00979381330119878	0.634953244870394
SSH2	26	0.0707763366691576	0.0210308062608262	0.000764424988368413	1.07334113196655	1.02999706878526	1.11850918850666	1	21.4387525994047	0.667907545632783	-0.00505768	0.0105184661715798	0.634985713328061
LRSAM1	3	0.314077462355963	0.118841761697234	0.0082218572840955	1.36899577807848	1.08453097175006	1.72807369195965	1	0.425900263219321	0.808196439667095	-0.0170081	0.0263920004106794	0.635562819550731
C14orf182	9	0.211341427328741	0.068181523194958	0.00193724801214861	1.23533405987469	1.08080446825559	1.41195774472464	1	5.84485013232613	0.664606032077378	0.00956143047341927	0.0193070517373931	0.635603182110669
GPATCH4	4	0.386033792060598	0.129708843328416	0.00291886051143123	1.47113438263701	1.14088520777602	1.89697995646348	1	0.584693099579028	0.899927422555317	-0.0164708	0.0300078048614753	0.638176161082668
ZNF268	4	0.185391526110912	0.089652741812398	0.0386508738016497	1.20368962379847	1.00971907859349	1.43492258506034	1	1.95789998870956	0.58119053653572	0.0586098981427788	0.106877276448994	0.638462687580208
HLA-DMA	6	0.158374565007234	0.0605612209205967	0.00891973840314829	1.17160495474881	1.04047212033346	1.3192647291232	1	2.00307152952624	0.848719868138174	-0.00750043	0.0147885436810778	0.638713277460827
CDKN2AIP	8	-0.208107	0.0829028971141327	0.0120646720617503	0.812120335394857	0.690322477519452	0.955407741512039	1	3.22250747181278	0.863683909882436	0.00986625898893858	0.0199760173874972	0.638931096138939
APOL3	10	0.215527642002837	0.0818722169206651	0.00847619763239721	1.24051627280353	1.05660199812785	1.45644303703478	1	3.61669051163227	0.934784817828024	0.0103281798356409	0.0211835601982835	0.638943738971128
C19orf44	12	0.139752009867697	0.0494126382594815	0.00468011231630106	1.14998857767314	1.04383688713666	1.26693523200389	1	2.93011940620477	0.991617500788318	0.00719018847008961	0.0149639199680825	0.641209260298794
NINJ1	42	0.0902492238010949	0.0282352272555499	0.00139185772113284	1.09444701196303	1.03552462088611	1.15672214627772	1	27.9991167353794	0.939172275446196	0.00359418244539179	0.00766181215248695	0.641542598708938
AGAP3	23	-0.088268	0.0309823750053215	0.00438602225026007	0.915515453405101	0.861574723493459	0.972833258182173	1	17.6424735168454	0.726963083026926	0.00432396015906079	0.00915609294708142	0.641619280186627
ILF3-AS1	15	0.0857337455092352	0.0246580594379072	0.000507236330771305	1.0895162011017	1.03811228058166	1.14346547542813	1	10.917517850183	0.692503170095643	0.0050531434174928	0.010622274826268	0.64217407900995
GTF2F2	31	-0.0883242	0.0373985483385431	0.0181912372752601	0.91546399623303	0.850759841811619	0.985089195811526	1	26.8000680582482	0.633749203851581	0.00431990906214914	0.00922087936711941	0.642935197080567
FNIP2	19	-0.139871	0.0442743164178649	0.00158213160205236	0.869470753044288	0.79720115449723	0.948291891117712	1	16.9350266556299	0.52757640427476	-0.00591611	0.0125345277051595	0.642939041637973
MEAF6	35	0.0930858957779503	0.0248395802099329	0.000178618190125366	1.0975560066463	1.04540076446973	1.15231328373518	1	21.750272635584	0.948526529834268	0.00292853200761535	0.0062590472813563	0.642940271957371
M6PR	31	-0.0797246	0.0268182884586178	0.00295125179540008	0.923370595962293	0.876088243943208	0.97320476947643	1	24.2229821258524	0.761843562655365	-0.00372446	0.00798388696693096	0.644345577869027
ATP7B	20	0.101950299912917	0.0411084697094611	0.0131370775433023	1.1073284360406	1.02160783932486	1.20024163682462	1	15.3962498762457	0.697101987239572	0.00492647267200147	0.0104960990317063	0.644446129479891
VRK3	27	-0.0806629	0.0275022597501267	0.0033575151688204	0.922504600048918	0.874094010432478	0.973596348853089	1	22.3733968632699	0.668103714836871	-0.00391079	0.00837634288408144	0.644625698214594
EXTL2	12	0.125185213688642	0.0370122817091672	0.000718916861812714	1.13335834710862	1.05405132200562	1.21863244810194	1	3.67825328313936	0.97840212008445	0.0044697178992041	0.00940063667151722	0.644667691225938
AIM2	11	0.230497641741685	0.0608187897836121	0.000150702853185386	1.25922649770081	1.11772214337237	1.41864539582946	1	4.78453416772219	0.905098680934474	0.00657770082820569	0.013807827851897	0.645159786257965
C8orf59	15	-0.13206	0.041751317677703	0.00156149583586341	0.876288738916808	0.8074354102685	0.951013473259815	1	6.74993653548636	0.943922019753961	-0.00673497	0.0142934057752562	0.645311450058974
PAFAH1B2	20	0.125291935931331	0.0292923597258785	1.89181742829407e-05	1.1334793081077	1.07023570672014	1.20046017325066	0.296920745370754	16.9349097670511	0.594277649248662	0.00465201098534912	0.00995587288153013	0.645918477869827
SLC27A5	3	0.415973784078359	0.181202550899198	0.0216971178983674	1.51584612904632	1.06270419227413	2.16220986390161	1	0.38563106540776	0.824634078128252	0.0474067412274489	0.0765255019798657	0.646913577192301
SIGLEC10	11	0.0944339179783235	0.0446175510532728	0.0343006463689181	1.09903653417721	1.00700795953818	1.19947542818846	1	9.03218018139426	0.529052308839118	-0.00470286	0.00992805647078935	0.646998231142449
UVRAG	12	-0.149687	0.0570483457136911	0.00869386904853712	0.860977371773811	0.769894478965501	0.962835888500708	1	4.47988871232618	0.953724404996118	0.0121802315354487	0.0258574775950065	0.647710891068356
RP11-259G18.3	16	-0.109882	0.0277281081662206	7.40693657980199e-05	0.89594027555158	0.848548007216382	0.945979450224256	1	11.0372314302703	0.749950656302129	0.00392479871278067	0.00844790097286104	0.649368864078012
AKR1C3	17	-0.0933371	0.0331448746039325	0.00486203681990453	0.910886363910627	0.853592742313303	0.972025565388166	1	11.1410080503622	0.800699073942319	0.00647672076683964	0.0139918160407212	0.650085044341905
USP12	5	0.108746157484564	0.0547169005056292	0.0468744666173504	1.11487931065059	1.00150215960668	1.24109155970756	1	3.27836626433296	0.51236722099496	-0.00979219	0.0196711261202663	0.652829985120703
SLC35C1	19	-0.0801552	0.0369073634273953	0.02987113170283	0.922973065820304	0.858564338654366	0.992213677969537	1	15.7959575337868	0.606785024345059	0.0045418585232989	0.00992474111355775	0.653013013681932
CARS2	12	-0.0650904	0.0317881375036475	0.0405959419311373	0.936982709892754	0.880385676260539	0.997218176432659	1	7.84364144221786	0.72723800492449	-0.00654325	0.0141849378673519	0.654466865243347
SMN2	13	-0.0457904	0.0217113545035026	0.0349400558681724	0.955242174216208	0.915445323357419	0.996769100370447	1	5.17403232198915	0.951911952471799	0.00685511085197399	0.0149496638939521	0.655487053988877
RP4-564F22.5	29	-0.0356014	0.0119339534752556	0.00285252690043011	0.965024919054371	0.942714401404419	0.987863443062418	1	26.2640981654244	0.558530338082077	-0.0039434	0.00875706002328009	0.656081698812802
CCDC94	11	0.0897698050997341	0.0424519236497102	0.0344621099438696	1.09392243935285	1.00658562523677	1.18883706792278	1	5.18117088128307	0.878751532560651	0.00666410708401938	0.0145206479112007	0.657159599614663
MGAT1	17	0.113923558571846	0.0421426098225882	0.00686574885192352	1.12066645626548	1.03181980403423	1.21716340516852	1	4.96210407719346	0.995938470746511	0.00500060377415968	0.011049178522272	0.657330154452852
CYP4F3	29	-0.066721	0.029651144020335	0.0244362429973609	0.935456149131871	0.882640539845606	0.991432148699742	1	24.8668931402438	0.63507027831863	0.00352004131447424	0.0078684801385009	0.658183799483098
RNF24	17	-0.0938143	0.0444745959547285	0.0349109520131026	0.910451856035574	0.834448321177184	0.99337797335278	1	15.2269724903086	0.508081735600766	0.00553866925554664	0.0122931619955487	0.658758727356725
USP13	6	-0.159134	0.0740089250695763	0.0315398041036929	0.852882397130297	0.737719871870964	0.986022487763423	1	2.68296330412463	0.748722865926343	0.00855487883509979	0.0180327213707173	0.659947078161318
RP11-701H24.2	4	-0.156629	0.0576999074950694	0.00663668187745734	0.855021200958918	0.763592634755075	0.957396942839452	1	1.25239251387813	0.740467760881923	0.022877179404968	0.0447455988483971	0.660012043582599
ELMO3	6	-0.186493	0.0489457794606735	0.000138857097449399	0.829864391553141	0.753951902381434	0.913420214462773	1	3.2368896462925	0.663516825282081	-0.0145646	0.0307673096931024	0.66062130839656
NOS1AP	6	-0.331014	0.113554113572154	0.0035565240056141	0.718195227540922	0.574888077566462	0.89722574704626	1	2.05903075367738	0.840918203965823	-0.013419	0.0283868899245729	0.661053216444768
TMEM185B	11	0.195993778181432	0.0605437526614597	0.00120698008019694	1.21651933634817	1.08039641310891	1.3697928628349	1	6.31573118253534	0.788076096446256	-0.0130708	0.0288516536212215	0.661247311367735
MLYCD	7	0.180103346939833	0.0888926836710277	0.0427569809766587	1.19734109826632	1.00589097086733	1.42522971884463	1	2.54505115922142	0.863392043356534	-0.0104438	0.0225307291603574	0.662459254340535
AATF	6	-0.263585	0.0869033892889591	0.00242068121104272	0.768292092746624	0.647966726429765	0.910961498022181	1	0.824611401460204	0.975437062462805	-0.015427	0.0327998205558236	0.662613030879018
ZNF607	6	0.209285341222687	0.0958899908677572	0.0290684720620124	1.2327967160704	1.02157030597838	1.48769764964775	1	3.33934114412053	0.64782416676353	-0.0108515	0.0231189062814443	0.663243499930433
HIGD2A	30	0.0519453253845111	0.0171778186025756	0.00249475547099324	1.05331815117408	1.01844484385068	1.08938558066425	1	27.1524448571894	0.563480505226655	0.0029442020425487	0.00669641024236139	0.66355201268942
CST7	34	0.0528912455316887	0.0268377255294046	0.0487490759497811	1.05431497741935	1.00028934534635	1.11125853412534	1	31.6578520512245	0.533886957975815	-0.0029295	0.00667478997312286	0.663690260248591
PYHIN1	22	0.0876662221032338	0.0350590404585942	0.0124007233477467	1.0916237013507	1.01913120323245	1.16927271147325	1	13.5682064882632	0.887422753303289	0.00678867599720003	0.0154254640407601	0.664587361292673
NOP14-AS1	12	-0.0908142	0.0413534316378964	0.0280883091953193	0.913187332772312	0.842091196110153	0.990285979223948	1	9.95040547523517	0.534853679624407	0.00526550251031226	0.0118582431309767	0.666469921564534
EPHA1	20	-0.0882511	0.040195412967404	0.0281239711226795	0.915530912619037	0.846170706479808	0.990576541520879	1	10.7584663405929	0.931695819134904	-0.00460399	0.0105383517764796	0.667394645725893
IGLC7	7	-0.0732179	0.0221673385416189	0.000956690210616097	0.929398293659455	0.889882469396771	0.97066884444037	1	1.2285835572673	0.975449349427225	0.00833809905966184	0.018298636553376	0.667734887356461
PCMT1	20	-0.106822	0.0438056567191478	0.0147463207391663	0.898685371526112	0.824744721519567	0.979255005727085	1	6.02235124788191	0.997874905868098	0.00474092037128021	0.0108856030351198	0.668361210290827
TRPC2	8	0.138212841812156	0.0490183843754657	0.00480816963729621	1.14821991347504	1.04303716527371	1.26400958047805	1	4.85735323311562	0.677366070370149	0.0073360466781835	0.0163301146203966	0.669033793928867
UBA7	29	-0.04774	0.0209509704024009	0.0226876788470876	0.953381634787679	0.915024991241537	0.993346138357546	1	17.6761319795865	0.934014683896171	-0.0111378	0.0257877713143192	0.669242429054609
EIF2AK1	17	0.118713810332409	0.0472318488625209	0.0119564475894003	1.12604760897885	1.02648401658021	1.23526835021878	1	9.59700139468703	0.886809846784172	-0.00645824	0.0148350071564055	0.669515985024504
EFNA1	3	0.667544180605695	0.169033735154551	7.84202700299072e-05	1.94944395495214	1.39967219069837	2.71515841977488	1	0.684019276784969	0.710341358127375	0.0233161883770584	0.0408553888475327	0.669850868703302
RP11-319J24.3	21	0.0739801362134546	0.0187599429889405	8.02956159489267e-05	1.07678541624812	1.03791163177522	1.11711517353507	1	10.7919494638024	0.951440405172747	-0.00526272	0.0121531164369682	0.66986558714862
SLAMF7	6	0.200773344551584	0.0707135934042317	0.00452201654254847	1.22234768865982	1.0641482367609	1.40406554308627	1	4.10845537852225	0.533909160702062	0.0089721144944686	0.0195693864785187	0.670413821069405
TGDS	3	-0.281652	0.110240777728205	0.0106223710089146	0.754536057714851	0.607912612946973	0.936523852716196	1	0.552105242937409	0.758773001960918	0.0254567299577557	0.0447811147790288	0.670922882831872
FLT4	6	0.191546373868988	0.0796994327770315	0.0162452166389209	1.21112099620414	1.03596720261227	1.41588851823478	1	0.582792940985894	0.988777513234467	-0.0125993	0.027615433138942	0.671889206350894
SPAG17	4	0.158809332253983	0.0649443312489865	0.0144725769940428	1.1721144409552	1.03202040897869	1.33122586602266	1	1.11402	0.773691757123524	0.0170147823874403	0.0346557742773951	0.672036646785736
LINC00243	23	0.0654682632146725	0.0244825443389771	0.00749347463957611	1.06766	1.01763618925368	1.12014041739103	1	64.0952504479333	5.42782292479746e-06	-0.00809367	0.0189449575274368	0.673567338193645
ARFGAP3	16	-0.150399	0.0495639095918447	0.00240982365900561	0.860364855103711	0.780715874503957	0.948139660113799	1	9.93806677383584	0.823617490165747	0.00518957737230212	0.0120757650007412	0.673917278106005
SFMBT2	15	-0.112625	0.0441968791385024	0.010826067452756	0.893485393100885	0.819344068259863	0.974335665088931	1	9.82282627011366	0.775018760302437	-0.00512916	0.0119523623442183	0.674852439046381
C6orf211	8	0.128407577409483	0.0605385429750419	0.0339143970897429	1.13701633044019	1.00979973920477	1.28025992233448	1	5.88479489032974	0.553263977999016	0.00702039706250628	0.0159756463770518	0.67572521259064
INPP5D	19	0.107476234098927	0.0451602128720214	0.0173179159184825	1.11346439794735	1.01914314147191	1.21651504587045	1	15.832931204401	0.604205914531831	0.00483605426603839	0.0113828385896223	0.676271150843121
ZNF223	3	0.249873833295305	0.105072775802992	0.0174019867769811	1.28386342565133	1.04491045497011	1.57746081291943	1	0.316885561776003	0.853471797292173	0.0165932530026515	0.0298504812488115	0.677013783382885
PICALM	12	-0.139521	0.061067553830036	0.0223302771362436	0.869774589226815	0.771658179827992	0.98036650921436	1	9.30194425892455	0.594043261959299	-0.00680717	0.0159856758446169	0.679251737220707
ADTRP	15	-0.0664945	0.0255677908003033	0.00930298919171165	0.935668043887346	0.889934522360147	0.983751800110162	1	9.64487584559535	0.787659058500579	0.00554257246406915	0.0131097646747358	0.679363872269375
SIGLEC18P	6	-0.131209	0.0367684748776167	0.000359019564957621	0.87703480096911	0.816053945662566	0.942572542169881	1	3.30712979875529	0.652750291767477	-0.00841573	0.0189511256826879	0.679953846916421
RAPGEF6	9	-0.272051	0.0692410459045246	8.52862975742968e-05	0.761815625938809	0.665136388906377	0.87254743178129	1	6.41772186032904	0.600547693388559	-0.00846207	0.019677303107311	0.680093522711064
SEC14L3	18	-0.113997	0.0423425659872999	0.00709725943193262	0.892260989718084	0.821200463710625	0.969470560422425	1	16.3165808839426	0.501513431333806	-0.00439257	0.0104849559727193	0.680829543133359
TADA2A	23	0.161260526685284	0.0396400246100501	4.73932053718629e-05	1.17499104546389	1.08715705057183	1.26992135698714	0.743836358311389	15.0964670083956	0.858064912402202	0.00577458919722638	0.0138956630181043	0.681941987438507
MCOLN3	7	-0.216082	0.080494897462068	0.00726548696460021	0.805668875126307	0.688078433877174	0.943355153117845	1	4.04659111166389	0.670371278382783	0.00839410075486106	0.0193314270685093	0.682227209247681
ZNF271	26	-0.104928	0.0370377078101116	0.00461113056852772	0.900389023832891	0.837342353477518	0.968182716271158	1	20.4224798775871	0.724327725465397	-0.00687035	0.0167871604238625	0.685976915967806
GPR155	15	0.141165601527353	0.0532418522374972	0.00801581572906783	1.15161534145421	1.03749750794785	1.27828537853159	1	6.23061146559389	0.960339779869647	-0.0055273	0.0134486545358633	0.687771912388896
GYLTL1B	4	0.321214636631053	0.119238965439477	0.00706270577058448	1.3788014904429	1.09144910166219	1.74180687597099	1	0.927503639815937	0.818785982774485	0.0113307212066057	0.0243801253937772	0.687796869700464
AF131215.9	114	-0.0201974	0.00785401369078174	0.0101229495630161	0.980005211839285	0.965034665044688	0.995207996168395	1	103.04906056012	0.738172522266561	-0.0040319	0.0100159876911539	0.688049145897635
RP11-15J10.1	3	0.121134834748409	0.0564312894557942	0.0318259464494725	1.12877710048334	1.01058513776018	1.26079208467238	1	0.35001090925774	0.839452441855195	-0.0163292	0.0306430572519975	0.688306202271825
PMS2P3	15	-0.0289312	0.0143317393034885	0.0435202345837473	0.97148327039459	0.944573817737868	0.999159331895096	1	4.59267103413413	0.990713382473811	-0.00465992	0.0113611005152687	0.68836436706043
DNAJC3	4	0.338262156173836	0.123442826124698	0.00613955666449449	1.40250813138074	1.10110499551707	1.78641370859043	1	0.623993290288712	0.890918355702547	-0.0112386	0.0243036855456026	0.689209592527514
CHCHD7	8	-0.360162	0.109830318954373	0.00104078871216916	0.69756302037877	0.562463046191515	0.865113131777675	1	4.04095580112116	0.775048199525143	-0.0086042	0.0204977409069831	0.689274141151857
RPS10	8	-0.0849424	0.0359828951646876	0.0182437813667485	0.918565187439258	0.85601371588274	0.985687481310055	1	4.23271888222269	0.752616502134587	-0.00788805	0.0188021221412266	0.689435738436524
DYNLT1	16	0.107702811817506	0.0521747820448555	0.038992170109862	1.11371671275373	1.00545506398143	1.23363535646769	1	13.1637902839924	0.58964842639006	-0.00496859	0.0121906397904039	0.689750140382569
TTC5	14	-0.0963378	0.0484178762633854	0.0466223516553891	0.908157216651865	0.825936977537506	0.998562302678124	1	8.49850915733253	0.809676952070566	-0.00712077	0.0174715093798287	0.69077044955756
PRSS53	9	-0.201691	0.0795311145767517	0.0112126650558806	0.817347508694305	0.699372403944358	0.955223492092403	1	6.10565296914672	0.635398366345798	-0.0092745	0.0224112294131078	0.691381669830296
MRPL55	13	-0.164411	0.0657849668770099	0.0124467011557737	0.848393171064633	0.745761346666085	0.965149207486857	1	6.38053155287343	0.895698354797823	-0.00559506	0.0137873894138571	0.692664174851237
ZCRB1	18	0.083718705176872	0.0427056994647631	0.0499532895866777	1.08732299245776	1.00001553434659	1.18225292440062	1	12.8159144281347	0.748419549372078	0.00421354996787752	0.0104781725766774	0.692911890086953
ZXDC	10	0.196232648697233	0.055823045344962	0.000439319785890836	1.21680996165906	1.09069976862825	1.35750141824534	1	7.35571812282394	0.60013646105832	0.00621289219936424	0.0152213866856253	0.69385600518427
STYK1	9	0.204960952728145	0.0863014966549266	0.0175517610036118	1.22747713439404	1.03645892057812	1.45369979026259	1	6.51879338669036	0.589323834216745	0.00903540069598195	0.0220920915193393	0.694771994821199
MAPK9	30	-0.0689191	0.0345285336625543	0.0459335619597749	0.93340221945229	0.8723234511498	0.99875763070463	1	21.9290935976556	0.823113517299091	0.00338519632348853	0.00854305632871664	0.694923384181539
PRDX1	18	0.10653127305702	0.0426473526529849	0.012491117954047	1.11241271444797	1.02320766438471	1.20939481821573	1	8.87213180063233	0.944188026695715	-0.00436618	0.0109773729717281	0.696075823446657
STARD10	33	0.0409324066606284	0.019266973664286	0.0336295651762103	1.04178168566252	1.00317416530639	1.08187503039451	1	29.8520925909156	0.575664625962242	0.00425111764383066	0.0108778677871346	0.698614834464875
HPS3	12	0.19102799934551	0.0578497558872924	0.000959501285952662	1.21049334462821	1.08073620241308	1.35582960403978	1	8.67279094681669	0.652066223364902	0.00460911729140494	0.0115688179690705	0.698702674032456
MARK4	20	-0.134105	0.0342606046038143	9.06832832446974e-05	0.874498424192116	0.817703423155013	0.935238219945082	1	16.0551999372368	0.653591857234286	-0.00378971	0.00964730806721784	0.699061628459134
C19orf71	6	-0.139503	0.0529883368739432	0.00847082333821248	0.869790774228937	0.783989441716564	0.964982371799957	1	2.12037781730195	0.832250258728425	0.0114995424971288	0.0280535567453927	0.702872460335196
ACVRL1	15	-0.0968705	0.0377924636960412	0.010370526510311	0.907673513889837	0.842868975018078	0.977460592613997	1	6.0453135547875	0.965336379402294	-0.00355335	0.00915941868742744	0.704334685158498
MEX3C	6	-0.175718	0.0883987361591968	0.0468351521411456	0.838854558618461	0.705407618286586	0.997546598978025	1	2.82275857248787	0.727288420853013	-0.0153755	0.0379248761593655	0.705916737171685
ENG	16	-0.111508	0.0361952608794594	0.0020649312034109	0.894484359194258	0.833225826730965	0.960246602031339	1	10.1167349822205	0.812333391569862	0.00438026814747515	0.0113887445560938	0.706302849830116
B3GNT5	14	0.223792058145564	0.0453559456826842	8.05094801172114e-07	1.25081089644672	1.14441593292113	1.36709727089902	0.0126359629043963	11.6860411630727	0.553541186976266	0.00433346449191694	0.0113912385581387	0.710281343291405
EIF4E3	48	0.0384205598668448	0.018813826430819	0.0411371592778571	1.03916817342087	1.00154665490129	1.0782028848744	1	41.1211478245219	0.713652820981183	0.00252841675656513	0.00678210468158267	0.711004374715498
DEGS1	36	0.056059278305229	0.0249551488306066	0.024678316349426	1.05766037819311	1.00717278869334	1.11067881118082	1	29.8504190086097	0.714901611594712	0.00246618188146197	0.00662805780776935	0.712140827738591
WDR4	24	-0.0587514	0.0281317391951899	0.0367582003256605	0.942941119760883	0.892356425194316	0.99639329110259	1	12.3263015616954	0.965123125483298	-0.00332361	0.00890098832287316	0.712425998584289
CTA-445C9.14	3	0.194907309436101	0.0947116370767688	0.0395994990750821	1.21519834384962	1.00931562358326	1.46307753530285	1	0.546536715527515	0.76088856987337	0.00978847755427533	0.0201934668751199	0.712654600545307
NSFL1C	65	0.0360943976984792	0.0150993724463775	0.0168274281876659	1.03675370903587	1.00652079612115	1.06789472939044	1	59.3837604719617	0.640178572888457	0.00209978825916314	0.00569524353604776	0.713593755283848
RP11-18F14.2	4	-0.0847729	0.0410065850989717	0.0387058261942039	0.918720862709327	0.84777004797023	0.995609629755414	1	2.21090660445227	0.52980330648138	0.0112226394950146	0.0265643619704291	0.713767617719039
CTD-2003C8.1	10	-0.0462067	0.0227309197281792	0.0420759002970871	0.954844574123963	0.91323749703969	0.998347268579519	1	8.08451420160573	0.525652204275135	-0.00450625	0.0118576464511573	0.713814494989144
GPSM2	5	0.362635634468988	0.104442568632942	0.00051639303634045	1.43711212970824	1.17108210793324	1.76357512369432	1	2.02187030983465	0.731736143399033	0.00838543991776137	0.0209735979811189	0.716061495783867
RRAGD	55	-0.0383626	0.0194012420015796	0.0480045574672575	0.962363904611636	0.926455694263355	0.999663870203475	1	52.4070481913455	0.536035526177317	-0.002268	0.00625650116103479	0.718418203222626
VPREB1	8	-0.302153	0.0883534141661954	0.000626611077784604	0.739224704189768	0.621682335825521	0.87899097624967	1	2.1897495776712	0.948595854682912	-0.00904906	0.0240507864262106	0.719677846734244
DHX32	52	0.0538973827706621	0.0156329544131909	0.000565429063110272	1.05537629680669	1.02352934007317	1.08821416666158	1	40.3433881386037	0.858109846969665	-0.00283712	0.00786226203763235	0.719729840220877
LL22NC03-80A10.6	23	0.026685285799066	0.0110563607549268	0.0157971512763826	1.02704452639888	1.0050274139683	1.04954396720482	1	18.1752629693778	0.695547863957939	0.0040354819658847	0.0111476118637887	0.720966183502307
NUDT6	10	-0.123714	0.05883003141814	0.0354740924707077	0.883632563190997	0.787398491061263	0.991628147114065	1	5.65436608522312	0.773950082875271	0.00699976546525284	0.0189391578886683	0.721278198111449
GLT25D1	22	-0.0727856	0.0266130678455703	0.00623887130752905	0.929800198902887	0.882543527201637	0.97958727613253	1	11.9610114873582	0.940664389161058	-0.00385927	0.010703271537696	0.722201863775953
TMEM171	30	0.0927744463496921	0.03029465255033	0.00219567346748897	1.0972142266819	1.03396086514842	1.16433716189089	1	16.201446021256	0.973180978960104	-0.00291938	0.00814376804822515	0.722673035155004
CRK	5	0.240388085378859	0.0956907695442147	0.0120003335437441	1.2717425992735	1.05425481100459	1.53409709106831	1	1.96638936478774	0.741940919734007	-0.00822199	0.0211671878510941	0.72362242091174
SLC5A3	10	-0.184858	0.0676927719364621	0.00631733280805017	0.831222258795823	0.727940552013674	0.949157787138435	1	8.16745103422789	0.517363376458837	-0.00732941	0.020106441777535	0.724909405004782
PHRF1	4	0.320265961314501	0.0999320092129822	0.00135138232243212	1.37749407575657	1.13246788828414	1.67553530512855	1	0.449432840038801	0.929851747090844	0.015212964346534	0.0377894267041594	0.726215251687028
SPIRE2	35	-0.0534297	0.0257792729752052	0.0382110046034718	0.947972571116079	0.901263973794931	0.997101872167924	1	27.3281445578095	0.784264684838645	-0.00312128	0.00887926392103432	0.727429610127529
C20orf24	6	0.246958075777004	0.0919899680553845	0.00726123877043329	1.2801254433887	1.06892956200412	1.5330487705277	1	0.453034808192924	0.993742211099101	0.00615411468096169	0.0165174817957938	0.728361029667644
TUB	7	-0.226273	0.114429823749287	0.0479973696602361	0.797500684897054	0.637274340648476	0.998011848027779	1	1.55732225605636	0.955596315051575	-0.0107052	0.0291384931727692	0.728366625690855
L3HYPDH	22	0.097133961736087	0.0326277543288317	0.00291050923290036	1.10200799063688	1.03374027855301	1.17478	1	15.5189581240152	0.796040886754195	0.00320883681140035	0.00913285538826546	0.728999477226549
RGP1	16	-0.110451	0.0440556880903139	0.0121732078602531	0.895429961312668	0.821354542057543	0.976186012934026	1	3.59191042602436	0.998797235007749	-0.00416275	0.0118788259938644	0.73122927162825
C15orf40	19	0.114899313875885	0.0425817354968412	0.00696896016435551	1.12176048617018	1.03193854132057	1.21940070842053	1	16.8924338738231	0.530511957562259	0.00362903656197465	0.0104868785189703	0.733547182897728
KATNBL1	7	-0.139894	0.0689205451762826	0.042378361867923	0.869450467459838	0.759588695712617	0.995201902862619	1	4.43540594113943	0.617970730613691	-0.00630354	0.0175148884307607	0.733626831114052
AGAP1	24	0.108234280421315	0.0398436305318471	0.00659809071151132	1.11430877553755	1.03059959566159	1.20481713020943	1	20.0526261074702	0.638735056784398	-0.00399123	0.0115837174823193	0.733700702378014
RHOU	34	-0.0961851	0.0299881926949263	0.00133926169738305	0.908295911488041	0.85644779258238	0.963282841022136	1	27.4895399005202	0.737884801287137	0.00338351571611392	0.00991373542168421	0.735111927075305
FCGR2C	28	0.0579263687654189	0.0172442758692536	0.000781783604612293	1.05963697045943	1.0244210134443	1.09606352703492	1	18.3513570188694	0.892414200423954	0.00399049275652241	0.0117226249599836	0.736283302362801
PDK1	25	-0.0867192	0.0363429550623825	0.0170265401536024	0.916934566613007	0.853891316688573	0.984632333199406	1	17.6913469480405	0.8177193871386	-0.00304199	0.00901653438301201	0.738890596495789
LMAN1	15	0.0774200281547075	0.028592666354739	0.00677536231400331	1.08049581975878	1.02160855732851	1.14277744459102	1	6.77263276794418	0.94312146232073	-0.00439905	0.0129318675865761	0.739161363209328
LRFN2	17	-0.113203	0.0473627305932921	0.0168422253968778	0.892969124315767	0.813805222589665	0.979833791731917	1	8.18160210095495	0.943275098766534	0.00602641168267391	0.0179371188590687	0.741543786202596
GBA2	48	0.0783945582269279	0.0231079000095586	0.00069246911323145	1.08154930867298	1.03365707713533	1.13166052162371	1	36.8773452294139	0.855424361979717	-0.00268124	0.00808180921646436	0.741575824936559
SLBP	12	0.105702742189843	0.0519448663685803	0.0418606771338442	1.11149142788689	1.00389838311201	1.23061578248222	1	7.78363343977779	0.732544561990053	-0.00512721	0.0151548728010326	0.74211703653593
AL359314.1	8	-0.069418	0.025838571693325	0.00721827949484963	0.932936657556704	0.886865828836719	0.98140076966853	1	5.22017380933034	0.633114111961354	-0.00940935	0.0273764730983933	0.742794460839986
YDJC	3	-0.331929	0.142229330429769	0.0196084906382766	0.717538564781264	0.542971703615671	0.948229140708203	1	0.591265537964086	0.744060619993728	-0.0123486	0.0289538019149102	0.743357233765797
C20orf27	34	0.0523128340630926	0.0220657156228436	0.0177508614050936	1.05370532587662	1.00910523416883	1.10027663734722	1	25.0299065133037	0.838790282389031	-0.00242915	0.00736340981967954	0.743629369323398
JMJD4	25	0.0989185781779851	0.03892977126556	0.0110551923791922	1.10397640812876	1.02287391230812	1.19150942754492	1	18.0891321260277	0.798663294259312	0.00301256415355745	0.00915298233567746	0.745032234516889
RP11-398A8.3	7	-0.0917438	0.0441098661109381	0.0375353212488459	0.9123388473839	0.83677576107111	0.994725482225158	1	1.11745068702725	0.980765699072838	-0.00569882	0.0165876796334984	0.745154372450799
CAV2	31	0.0540896669426956	0.0274656153082364	0.0489118376125726	1.05557924847568	1.00025709398155	1.11396115710331	1	21.5215323409723	0.870874827024645	-0.00264026	0.00807215820031545	0.745954682596265
HES6	24	0.0753733475249186	0.0334607396884302	0.0242849746686044	1.07828665139612	1.00983837948391	1.15137444387217	1	19.8001238393565	0.653937190326424	0.00358316015450238	0.01094128145508	0.746393250780697
IL10	5	0.14401943612475	0.0691289777388322	0.0372198852077783	1.15490655521466	1.00856309508957	1.32248458997929	1	0.227162461537285	0.994017889635109	0.00729819871795922	0.0205851331433295	0.746393615354206
GLTSCR1L	12	0.125045363534312	0.0465869889672112	0.00727196234221361	1.1331998578515	1.03431033866309	1.24154411865832	1	8.31986858097316	0.684396206457607	-0.00524054	0.0159145018555305	0.748727091590677
INADL	27	0.083135631681302	0.0366697894520286	0.0233815327934618	1.08668918803497	1.01132650897722	1.16766779166738	1	18.2344011632332	0.867079507874992	0.00232947358398632	0.0072010099982364	0.749012753407169
BRD2	7	0.129614169356109	0.0587479749351027	0.0273647734045959	1.13838907319131	1.01457330859201	1.27731497663763	1	5.27287401722045	0.509321199385186	-0.00469931	0.0139435762833184	0.749785728756632
HADH	12	0.215510523955982	0.060052953435975	0.000332363045082858	1.24049503776959	1.10274964184732	1.39544632828277	1	9.63502809602496	0.563484265002423	-0.00548712	0.0168206649003027	0.750987608976452
OXSR1	5	-0.312787	0.107987616506345	0.00377335642606671	0.7314053357159	0.591884830299684	0.903813947795941	1	2.67499849935993	0.613596588661779	-0.00680864	0.0197435681684301	0.75296541391327
ASL	14	0.140328392047877	0.0497350810027293	0.00477970576888873	1.15065160165598	1.04377884557754	1.2684670838111	1	9.64024686191962	0.723054648421247	0.00505531376343768	0.0157097473849755	0.753144607467673
HTR6	19	-0.111886	0.0433032612062986	0.00977277665815184	0.89414659473097	0.821387797744511	0.973350389504654	1	17.1774813204173	0.510936049946049	-0.00351065	0.0110560024219654	0.754705909654479
RP11-390P2.4	23	-0.0690866	0.0300851178496702	0.0216547397824558	0.933245895337454	0.879806404650249	0.989931303705882	1	11.5946776096886	0.965194169946567	-0.0034374	0.0108810762778301	0.755191675594176
CLN6	47	0.0426173661175882	0.0194170342457138	0.0281747715128681	1.04353852525195	1.00457039152116	1.08401826579425	1	37.2633443029436	0.817309738009545	-0.00296332	0.00952824727517662	0.757234022880132
SIRT5	13	-0.164104	0.0399468743487834	3.99022961436507e-05	0.848654144477559	0.784742674991085	0.91777072904455	0.626266537974598	10.7387094347981	0.551434135911085	-0.00400544	0.0126426319397724	0.757311617656288
B4GALT3	4	0.26169912775129	0.0911454980041155	0.00408885862537471	1.29913560976965	1.08660043086734	1.55324191361157	1	0.995200758321811	0.802413230652909	0.00962687222986168	0.0272331041281997	0.757499559760283
SMARCD3	5	0.294472337277838	0.114154534037914	0.00989165681155005	1.34241782792472	1.07329080836061	1.67902828449887	1	1.63979831196804	0.801622031013102	0.00791486752755983	0.0234616809173765	0.758075192115973
RP11-432J22.2	4	0.105537386271879	0.0470205916528157	0.0248007022911103	1.1113076513962	1.01346689934924	1.21859401312935	1	0.241833813540774	0.970569022595201	-0.00858317	0.024441340382939	0.759001441686823
TRPC4AP	39	0.0445377236572992	0.0179634774773782	0.0131622576605839	1.04554441772583	1.00937296144081	1.0830120987957	1	35.4309274584325	0.588856707600388	-0.00302623	0.00988512920412858	0.761214346205729
SNRNP48	21	-0.0984052	0.0311886186260924	0.00160408363772233	0.906281621275975	0.852540235827459	0.963410690247866	1	18.0038757222979	0.587152920213764	0.00259189325678725	0.00840917388944348	0.761266980859926
C1orf131	10	0.196955194447532	0.0693948416631474	0.00453712958550696	1.21768948023372	1.06283652894072	1.39510416691235	1	6.10317095487532	0.729549742642103	0.00695123549391185	0.0225169813972475	0.765427708649216
PSMB8	4	-0.0980939	0.0445100742561946	0.0275343242331988	0.906563784118049	0.830827045672027	0.989204551002146	1	0.293117745224473	0.961317607187596	-0.00629829	0.0185122912698883	0.766099879008621
TIGD6	4	-0.198897	0.100994196363793	0.0489086970951136	0.819634613525369	0.672438073228476	0.999052442797393	1	0.67558663470841	0.878930635781569	-0.0126061	0.0371985517102862	0.766968367000713
CTU2	10	0.187383564721985	0.0478546349267358	9.01487573423115e-05	1.20608980984276	1.09810775990925	1.32469023761999	1	3.23139010304098	0.95441011445095	-0.00606239	0.0199767822563134	0.7692728627402
MNF1	6	0.123640253130432	0.0511090789544552	0.015557053964888	1.13160870507601	1.02374396213948	1.25083840175003	1	1.06967042650963	0.956752929760821	0.00686159008734072	0.0224220099568404	0.774855257088012
OBSCN	13	0.220997256972531	0.0624607031434172	0.000402894171478905	1.24732000912633	1.10359637517706	1.40976106859474	1	6.25895963101908	0.902469216058117	0.00514068618883384	0.0175427450170807	0.774947474826248
TM7SF3	19	-0.0967368	0.0454699686030483	0.0333795245944211	0.907794878631386	0.830391527983896	0.992413233875569	1	13.5848312034605	0.755726760141547	-0.00283758	0.00992400553422312	0.778385954816505
ANKRD50	19	0.13846694303661	0.0401333441857977	0.000560229353247402	1.14851171463294	1.06163013330307	1.2425035021802	1	13.8638890662978	0.737920056699128	0.00254577915708644	0.00891069195795979	0.778560322975244
IFI16	12	-0.196102	0.0667234816832692	0.00329244378588164	0.821928299212335	0.721170177978039	0.936763817577956	1	6.06356112423878	0.869089750442796	-0.00444566	0.0154746480349065	0.779757851398667
UCP2	43	-0.0621053	0.0231889064084738	0.00740112936596965	0.939783886227465	0.898026595292084	0.983482847215161	1	39.0290852921868	0.602132757866505	-0.0021315	0.00758430950615595	0.780092447531984
MIIP	3	0.241409956623074	0.101308751302379	0.017176245655257	1.27304282068203	1.04377589250996	1.55266857082982	1	0.182688128902905	0.912703627996878	-0.0507955	0.14355188570388	0.78348670382724
ASAH1	59	-0.0469388	0.0188573254012366	0.0128046968913274	0.954145776078646	0.919523965294005	0.990071163308545	1	37.5120650542996	0.983164725425707	-0.00182305	0.0066391875776447	0.784624579209398
RP11-393B14.1	5	-0.0618911	0.0302121561707209	0.0405060441954775	0.939985206584843	0.885939187724707	0.997328260044083	1	2.07149946218949	0.722610043087923	-0.00680944	0.0227991148318603	0.784684253753779
RP11-259P6.1	5	-0.241771	0.0775872170088578	0.00183245212380607	0.785235671697608	0.674460388090959	0.914205001500012	1	2.55000288433902	0.635704938895582	-0.00934581	0.0313236605894211	0.784898237952804
SLC2A11	6	-0.139489	0.0575604721823847	0.0153785582764762	0.869802981756572	0.777006101344204	0.973682479151444	1	3.85560476159373	0.570387149857061	0.00712619344421843	0.0244299301951324	0.785019000555515
VAC14	5	0.316535824771066	0.143379082160226	0.0272662509794224	1.37236540603206	1.03615093536998	1.81767611588464	1	2.82614244589857	0.587328541159715	0.0122843225200088	0.0414328981908395	0.786199015492601
TUBB4A	10	0.0571783408193502	0.0271475359550252	0.0351863416112096	1.05884462877665	1.0039770579364	1.11671072463907	1	4.2916442730791	0.891190404165594	-0.00337283	0.0120596679829424	0.786818999243706
SAP18	4	-0.344323	0.111480886642111	0.00201080119472684	0.708699647325633	0.569597100893842	0.881772729059384	1	1.54202293892843	0.672605965448435	0.0107377062525022	0.0348976422749981	0.787402962572236
LIN54	5	-0.261778	0.0895701955159456	0.00347115031212894	0.769681547589156	0.645754416658032	0.917391611140861	1	1.24068749705964	0.871355327913098	0.00779258830757143	0.0265576524833505	0.788327314752289
IK	26	0.0872727696062692	0.0390658163210866	0.0254835178069121	1.09119428376291	1.01076125989675	1.17802790051379	1	18.072164507668	0.839311973567465	0.00274964521649721	0.0101333271803193	0.788444705785587
C4orf32	28	-0.163929	0.0351290754559286	3.06429263988319e-06	0.848802692334133	0.792326671928952	0.909304250429519	0.0480940729829667	16.653038657858	0.939332986670674	-0.00247868	0.00924310672833066	0.790688159969246
TRIM22	14	0.150607419486343	0.0592027601071126	0.0109614416407547	1.16254017786489	1.03517449807092	1.30557666139254	1	7.32138345563565	0.884838618882223	-0.00390536	0.0144918772664332	0.792133541091232
PTPRO	6	-0.240853	0.0942870384138191	0.0106349346312961	0.785956770513386	0.653340998756878	0.945491016622548	1	1.89211094300171	0.863863092766156	-0.00556466	0.0197552833825082	0.792161028664912
ALDH3A2	10	0.127030495014564	0.0646880708516536	0.0495603540054403	1.13545164286792	1.00024190539972	1.28893863207646	1	1.69435880631256	0.99543180219727	-0.00496579	0.0182256679169558	0.792167647434067
MIR4697	4	-0.243732	0.0635009423067212	0.000123919549318101	0.78369777061672	0.691983147808987	0.887568140372045	1	0.675686182956613	0.878907350171109	-0.0193913	0.0653395484382841	0.794620339598715
ZDHHC6	9	0.164587967139275	0.0733690344596617	0.0248781673918253	1.17890727009044	1.02100216494684	1.3612335009539	1	1.15215051692894	0.997092347601424	-0.00626801	0.0231911255702717	0.794742864633691
FAM198B	46	0.0478591793500114	0.0195227102895495	0.0142277270261077	1.04902292083312	1.00964084356585	1.08994113644083	1	41.7056173542514	0.61230469255258	0.00172662748617401	0.0066151236367803	0.795300978508799
RP3-467K16.4	9	0.0465101488836515	0.0230960667106112	0.0440337658282778	1.0476087110735	1.00124262955596	1.09612193799999	1	6.85423511975987	0.552438325105654	-0.00409342	0.0152569739141905	0.796204505746247
ZNF804A	3	-0.446661	0.182316510279397	0.0142887506446136	0.639760704264148	0.44753459710857	0.914552218677444	1	0.117913249843487	0.942747660023801	-0.0171718	0.0524553950709151	0.798596270445964
RBMXL1	17	0.10051542345718	0.0490631670225919	0.0404920312131598	1.10574069591684	1.00436109812327	1.21735348859219	1	14.9448535234724	0.528681210781887	-0.00324045	0.0125343715271562	0.799515579050707
ARHGEF18	15	0.110025139377218	0.0435533810441857	0.0115299386652545	1.11630613334711	1.02496709796683	1.21578476598933	1	7.2357468583443	0.925241300176115	0.00266423850641319	0.0103039856383394	0.800020370671269
RP11-6N17.4	27	0.0302853419030883	0.0135201636814407	0.0250900813443318	1.03074860776508	1.00379299636003	1.05842807856031	1	18.3483221239819	0.86273532850079	-0.00215302	0.00847479835679493	0.801534899980735
NT5M	37	-0.0590019	0.0219419900626865	0.00716679111627552	0.942705016859095	0.90302218359282	0.984131691289686	1	34.6372242421557	0.533375683670607	0.00190176758690141	0.0075335463772387	0.802177731921792
XRN2	29	0.0823246721685957	0.0259526724347452	0.00151336869599289	1.08580828433748	1.03195744856278	1.14246922872438	1	26.665856359638	0.536493791551552	0.00232267916149296	0.00928049147082794	0.80426894685102
MYBL1	4	0.205778398660424	0.0937654100061975	0.0281916681389411	1.22848094080736	1.02224193937142	1.47632900177713	1	0.633244480745686	0.888781394099053	-0.0081881	0.0293148505434792	0.80623694996567
HSP90AA1	13	-0.101451	0.0501482983240602	0.0430720333686389	0.903525858094778	0.818942656423055	0.996845102453896	1	10.7174374085667	0.553276962351893	-0.00335922	0.0134724771110441	0.807692984206583
FNBP1P1	16	-0.0457137	0.0165666698244329	0.00579110622417647	0.955315386172577	0.924793861649477	0.986844230810835	1	12.5260450461099	0.638854076604451	-0.00350175	0.0142146588814517	0.808988513681653
RRP36	7	-0.205315	0.0838575829194601	0.014350016669744	0.814390547067626	0.690958093643637	0.959872920303574	1	2.94920042215371	0.815195196183016	-0.0042375	0.0167071466583178	0.80987736686205
RNF126	6	-0.180128	0.0623707211843122	0.00387664002178371	0.83516292119395	0.739060812263349	0.943761451511886	1	2.09968996543593	0.83518620465604	0.00544306800884008	0.0213929120888186	0.811705682149417
UBR7	24	-0.11472	0.0351116267797247	0.00108581060621533	0.891615771393368	0.832319600048043	0.95513632473812	1	17.4982692583563	0.784107063651641	-0.00220773	0.00917725246413834	0.812119135531879
FOS	3	-0.692171	0.194599137592561	0.00037524415287413	0.500488122179498	0.341780786663761	0.732891871681443	1	0.478295798470048	0.787298432925543	-0.0315512	0.103936351361773	0.81237391000725
INPP1	20	-0.0808854	0.0363454411950039	0.0260501648681506	0.922299345258413	0.85888305821527	0.990398022324123	1	15.3021528368619	0.703209510288825	0.00273290841767897	0.0113597019502426	0.812600040208666
TEK	53	0.0676110583383473	0.0181663224132267	0.000197823218659028	1.06994907976671	1.03252273647376	1.10873203354658	1	34.1159811783328	0.973850050709462	0.00144209314455781	0.00609914882562932	0.814037011323144
TAS2R20	18	-0.110059	0.0369883642474616	0.00292508776290669	0.895781302664786	0.833137843951216	0.963134909822685	1	12.456867712856	0.771718064441148	0.00385788533353341	0.0162307511085273	0.815138588106967
SECISBP2L	5	-0.911646	0.395088477950384	0.0210298552495799	0.401862158891289	0.18525545764363	0.871732454216958	1	35.1513888108488	4.32432136960749e-07	-0.0204217	0.0805808562832446	0.816310627087361
ZNF181	22	0.0809883403587106	0.0311548635343665	0.0093348568013443	1.08435825326479	1.02012463175951	1.15263643756488	1	15.544407211129	0.794678080474677	0.00214923359123581	0.00916616287602692	0.817000165332251
SERINC2	36	-0.0563772	0.0253844950872375	0.0263556732450314	0.945182547867561	0.89930700367993	0.993398300177556	1	30.076692026123	0.704639686877474	-0.00275152	0.0118237267378282	0.817380188112295
GPR137B	36	-0.0633223	0.0257954950788479	0.0140969808010695	0.938640870194256	0.892363691911398	0.987317941311432	1	22.2575701154462	0.9533670642377	-0.00182089	0.00794544940067181	0.82010677755305
VAPA	25	-0.0903356	0.0276168016075807	0.00107153886674323	0.913624539587028	0.865485626840857	0.964440972153884	1	19.812581377551	0.707382811180491	0.00214508525564669	0.00933326612107532	0.82025387694399
IDH2	11	0.162370392682508	0.0812326412914224	0.0456265477493101	1.17629585201856	1.00315939615607	1.37931413171035	1	7.86341291549463	0.642176612244036	-0.00423801	0.0181870384608791	0.820956233176081
AF131215.2	104	-0.0202845	0.00865162103651269	0.0190479717649959	0.979919835564682	0.963443254207908	0.9966781955649	1	73.1486790503338	0.98857227066521	-0.00246071	0.0108776005899766	0.821484458490828
CARKD	19	-0.0603755	0.0261702480982817	0.0210531563117306	0.941410926492312	0.894340029689112	0.990959258333981	1	8.02134734554906	0.978317109507555	0.00208133705852723	0.00919273068260943	0.823581592261355
SSTR3	5	0.186129427823235	0.0830885678947537	0.0250823014756139	1.20457815621746	1.02354883094794	1.41762512013464	1	2.89200939723369	0.576056956469837	0.00562615316623687	0.0232303850474136	0.82424583180324
GTF3C3	8	0.127100312448544	0.0534817340199087	0.01747690080534	1.13553091995547	1.02252607902605	1.26102453191519	1	2.9202570392784	0.892279772819793	0.00294557503651186	0.0127242692059974	0.824624762667061
SLC46A2	32	0.0609366755228734	0.0245291773370597	0.0129823638020713	1.06283160880028	1.01294252672093	1.1151778100597	1	14.6777050842795	0.994279729825292	0.00261979911405289	0.0117283499600997	0.824759136229387
MTRF1L	26	-0.0414113	0.017540098975573	0.0182281396604992	0.959434420012809	0.927010943734659	0.992991951742046	1	8.93086569895147	0.998684992242993	0.00191514650730274	0.00856973798899672	0.825054925762271
LINC00398	6	-0.0940909	0.0397991869750734	0.0180718645918265	0.910199979856856	0.841897208800787	0.984044126374407	1	2.68283656489961	0.748742231138174	-0.0115585	0.0491525565698368	0.825636380335179
C1orf115	39	-0.0498511	0.0228470765168538	0.0291135309257324	0.951371088975724	0.909708233604975	0.994942021522784	1	32.6877062124085	0.713225532540672	0.00140152148761531	0.00631826845565957	0.825673406567572
CCDC127	27	0.0633803832057794	0.0267811076520473	0.0179519364270634	1.06543203461453	1.01094891765385	1.12285141272739	1	20.8550177100479	0.749408497472794	0.00246816630497022	0.0112200636191564	0.827674734097165
RP11-327F22.2	8	0.0675736693841175	0.0291090616998076	0.020265462721232	1.06990907623739	1.01057543723784	1.13272635494081	1	4.21064416957868	0.755220855308735	-0.00514271	0.0228022423576849	0.82904858805474
SLC35B4	16	-0.1142	0.0446932976259001	0.0106129621901238	0.892079610941454	0.817259373568625	0.973749654020496	1	4.99606025248231	0.992159715230985	-0.00235819	0.0107416092252807	0.829399674996634
TMEM230	13	-0.0498289	0.0245879843536886	0.0427078863626865	0.951392178427401	0.906629532980936	0.998364871478181	1	5.30183146792119	0.947130380259075	0.00316313672939944	0.014362670781394	0.829723564552905
FAM154B	14	-0.0759221	0.0283635693684448	0.00743407578996302	0.92688841032459	0.876766391981371	0.979875749174815	1	11.4015683723377	0.577215679339986	-0.00274676	0.0124991957295941	0.829755882212814
RNF4	10	0.380620861034613	0.0759557130687574	5.41227899734264e-07	1.46319274684792	1.26080154233553	1.69807296591855	0.00849457188632928	7.59099276988219	0.575830077468929	-0.00471367	0.0214291810089864	0.831407472911523
C1QL3	9	0.0696541976664629	0.0353313104156553	0.0486715024983446	1.07213736953987	1.0004049112062	1.14901329080636	1	6.57427527572378	0.583181284424391	-0.00501959	0.0227454276640529	0.831635748231846
MMP11	3	0.236600184338388	0.117093067411384	0.0433194792930601	1.26693447625458	1.00712302109886	1.59377050618021	1	0.656583927252468	0.720152730605741	0.00867904879044808	0.0324068468975417	0.833412876274129
RP11-73M18.7	7	0.0885529386565661	0.0326734244034396	0.00672338130742271	1.09259209143701	1.02481594111901	1.16485061402071	1	0.84794817191139	0.990725986051692	0.00365441292463343	0.0165878552204131	0.834345222692318
IGLV1-41	17	0.0374822081563678	0.0132350413527762	0.00462516071642788	1.03819352554064	1.01161	1.06547732283326	1	8.76379772571017	0.922820909337492	0.00218108361487839	0.0102493285685201	0.834345944561076
NEFH	19	0.113905898829695	0.0367951089128853	0.00196361860563009	1.12064666575957	1.04267287195469	1.20445154300765	1	15.172595544094	0.650083899931275	0.00203470549027552	0.00959458949954996	0.834575774665606
PTOV1	6	0.228294235861621	0.0746456200408769	0.00222541520333423	1.25645496515831	1.08544367513262	1.45440902705346	1	4.00472214005716	0.548736277788637	0.00589346817552899	0.0264880485126452	0.834827408633604
RASD1	10	-0.260185	0.0729988835824307	0.000364914592834916	0.770908644139827	0.668136213136375	0.889489487210601	1	4.75720408320542	0.854938991624258	0.00408024359258406	0.018992281216755	0.835269872259176
LRRC27	21	0.133443754313226	0.0377813916588761	0.000412434351508253	1.1427569891758	1.06119138667822	1.23059191085023	1	15.9487762606865	0.719796970262572	0.00246906418013453	0.0117203553448405	0.835391832136659
AP001469.9	20	0.0631574228189593	0.015815174481666	6.51133554226432e-05	1.06519451195601	1.03268239172666	1.09873021694897	1	12.5459850851125	0.860981340824727	-0.00264559	0.0125959920927837	0.836000295515214
PBX3	5	0.321304955887727	0.133070170079863	0.0157545380353305	1.37892602839262	1.06235423575904	1.78983330397333	1	0.374926776663415	0.984477768413848	-0.00755464	0.0335722254397587	0.83641552438901
XRRA1	68	-0.0506796	0.0158690472508508	0.00140503230006424	0.950583158506321	0.921471929328561	0.980614072415939	1	63.1521562589287	0.61067423951662	-0.00110018	0.00538600932987072	0.838774735984995
DFFA	28	-0.0923033	0.0357596649584247	0.00984535311422697	0.911828506458763	0.850107649478121	0.978030518489315	1	20.8994024243548	0.790977467814356	-0.00209715	0.0102216475639606	0.839039254327973
ADD1	9	-0.232404	0.0777344910545544	0.00279242171968592	0.792626149516236	0.68061177975682	0.923075726255295	1	3.37561858007612	0.908625621906516	-0.00378203	0.0179489795376018	0.839116053692836
NDUFA3	10	0.0825855335978261	0.02996062979796	0.0058429232405206	1.08609156678552	1.02414969165849	1.15177976525329	1	4.44223031150797	0.87997490973418	-0.00246675	0.0119125907842183	0.84112818280857
FBXO3	11	-0.163097	0.0509752128621556	0.00137651804069541	0.849509012427304	0.768735635134456	0.938769492673499	1	8.13310766242617	0.615836904714115	-0.00285642	0.0139338330553335	0.842134201351463
NDRG3	25	0.074043473173267	0.0373797954698163	0.0476089820360632	1.0768536187226	1.00077937760944	1.15871064302497	1	21.8985297041188	0.585323189715373	0.00194667730083116	0.00967314768669957	0.842275781882571
CD1B	18	0.175969346043086	0.0645411468519517	0.00640162363138568	1.19240150626604	1.05071270251513	1.35319707160867	1	10.4965569872516	0.881507971383002	-0.00281747	0.0139593313264026	0.842590387183186
RP11-325F22.2	19	0.0556368358258152	0.018761003346505	0.00302134773817124	1.05721367188107	1.01904434277635	1.09681267153411	1	6.24323316401483	0.99510723195837	0.00243282149708767	0.0123197820572887	0.845799459121091
RP11-43F13.1	23	0.0855910863399586	0.0152739683990642	2.09796027317996e-08	1.08936078271173	1.05723193271115	1.12246601544388	0.000329274864875595	19.8513958556879	0.592334826624415	-0.00165195	0.00842958797201219	0.84651707277265
RP4-761J14.10	9	0.0557534666612848	0.0246591329292013	0.0237613486900074	1.05733698278568	1.00744917419802	1.10969518244559	1	1.95697387908434	0.982302606013048	0.00340096155618904	0.0172518728816313	0.849323147145241
LL22NC03-86G7.1	13	-0.0509954	0.0247543440951216	0.0393927836883269	0.950283004123052	0.905277317449964	0.997526139800851	1	8.94383966591491	0.707719650465658	-0.00305085	0.0156900171595262	0.84937166916255
A2M	9	-0.13208	0.0587018050851145	0.0244480013883477	0.876270948142022	0.781034877769247	0.983119699789612	1	4.20831367562091	0.837856460022926	0.00465693060998261	0.023759951155283	0.850179267062504
CISD2	9	0.171418700616499	0.0634788416387082	0.00692547214867642	1.18698763744628	1.04812218831339	1.34425133554089	1	4.74744583369706	0.784196863541404	0.00430128530619085	0.022245466857914	0.85217128468721
COL11A2	9	-0.1112	0.0380371581884873	0.00346159576009881	0.894759523425364	0.830478601744333	0.964015933798679	1	5.84648899946234	0.664422629987813	0.00202901309290919	0.0105411853813613	0.852828051823357
ADAMTS13	5	0.151793471156552	0.0750551943791684	0.043132506228955	1.16391982859133	1.00469628330736	1.34837700695826	1	1.31942801067214	0.858070767104454	0.00310135741660216	0.0155829204701936	0.854969940645784
USP46	6	-0.222199	0.108375127945284	0.0403370000153979	0.800755609482065	0.647514082891853	0.990263475434073	1	3.82009723422331	0.575597424290568	-0.00439355	0.0226563517049223	0.855687258767745
IGLC3	6	-0.100044	0.0387744199820775	0.00987540816914038	0.904797361119791	0.838582649848934	0.976240403777511	1	3.85701946263994	0.570179981123169	-0.00547509	0.028256599565178	0.855803137617431
USP49	3	0.158510352133642	0.0700554044994696	0.0236577214291113	1.1717640544205	1.02142811348555	1.34422675575924	1	0.106197129830729	0.948286540093259	0.00653840263051298	0.0285573529389371	0.856711240034892
TMEM63C	20	-0.0691005	0.0306618376607856	0.0242193298342755	0.933232887447626	0.878800209845382	0.99103711225452	1	14.194937083106	0.77221116022662	0.00170003756000857	0.00938550212858483	0.858286034289408
NCOA2	3	-0.408022	0.151407894181114	0.00704201240961267	0.664964444012954	0.494216706924524	0.894704095604331	1	0.365542082856321	0.832958846974066	0.00835631931821181	0.0370434829161971	0.858754621427685
RP11-344B5.4	5	0.0849562461284498	0.0405012467385844	0.0359386811934726	1.08866943215381	1.00558936505883	1.17861343177269	1	1.45939754695607	0.833808516501454	-0.00816155	0.0422339597156097	0.859109501712447
GNPAT	13	-0.181191	0.0545887450839318	0.00090276450563849	0.834276126951906	0.749623060857951	0.928488853058063	1	8.46146721694592	0.748109106733089	-0.00354591	0.019539397301291	0.859295625830564
RP11-485G7.6	9	-0.0864866	0.0280509476694062	0.00204789531096266	0.917147840333427	0.868084294624005	0.968984424942975	1	4.36759717870399	0.822528793135905	-0.0036205	0.0197294249353472	0.859602152429268
CD300C	55	-0.0302265	0.0149335672177434	0.0429637955126276	0.970225788771112	0.942239062844972	0.999043786567577	1	50.9452510569251	0.592959173455646	0.00119789987879598	0.00681057088246381	0.861052002959071
METTL4	17	-0.115398	0.044769540254466	0.00994869253324742	0.891011180260694	0.816158581768582	0.972728757724026	1	14.5594098620785	0.557113016930927	0.00240335728565897	0.0135337005615655	0.861426209793437
C10orf128	50	-0.0437113	0.017874768935034	0.0144683075641777	0.957230233328619	0.924274766331552	0.991360743553691	1	30.969011539164	0.979334419396786	0.00125306150936938	0.00717151944359506	0.862028703981057
UBE2Q2P1	4	0.184061217024417	0.0882382286908318	0.0369824503183431	1.20208940918063	1.01117628195515	1.42904750976777	1	1.21847107393849	0.748577679464561	-0.00798071	0.0405671594785595	0.862218853446337
TAGLN	79	0.0343115037390978	0.0142101290717251	0.0157533317924845	1.03490693390198	1.00648055929886	1.06413616432344	1	75.5952362349417	0.556066424321205	-0.000852232	0.00496062452630227	0.86404605512195
MARS	6	-0.143873	0.0699979003085337	0.0398413787018834	0.865997754020107	0.754976354672538	0.993345162833811	1	3.23090940618884	0.664434871962593	0.00527922605358834	0.0289725306660396	0.864275981523708
UBAC1	12	0.133473183221672	0.0496155809769427	0.00714206504458824	1.14279061976147	1.03689082547138	1.25950617802129	1	8.65351629719467	0.653839704253077	0.00267552172798137	0.0153788786202663	0.865357538428485
EPM2A	17	-0.0990944	0.0445077267240725	0.0259837551641186	0.905657185224205	0.830000005406284	0.988210761211665	1	4.57277480879875	0.997502083736384	-0.00228494	0.013262261052942	0.865513460014164
TAF1C	49	0.0888327585514983	0.0186326044442708	1.86435768479401e-06	1.09289786321976	1.05370534671642	1.13354814337082	0.029261093862842	30.5479177709897	0.976623267118947	-0.00125839	0.00742292576272577	0.866109848379025
LHFPL2	11	0.19478648171914	0.0561547159220292	0.000522892334355016	1.21505152307826	1.08841579343531	1.35642115140123	1	6.79478775183324	0.744665817716925	-0.00271444	0.0156762460436983	0.866360292720487
DGCR5	8	-0.144869	0.0626339741181027	0.0207254848118015	0.865135496872285	0.765189525715608	0.978136007871374	1	1.92890815747026	0.963670051888677	0.00388180290593856	0.0221735656942179	0.866787305142076
RP11-276A18.2	6	0.0841251543133731	0.0320877518177557	0.00874868469038345	1.08776502377468	1.02146018829857	1.15837382651049	1	3.43121467150107	0.633820317202497	0.0041663598043626	0.0233377462993466	0.866988264367424
A2MP1	26	-0.0328386	0.0136380816538858	0.0160461566333706	0.967694688357511	0.942170252039641	0.9939106099435	1	17.0658836632662	0.879390203945575	-0.00172689	0.0102327043230606	0.86739801293175
RP11-422J8.1	69	0.0341641427765642	0.0121448022711181	0.00490714218296054	1.03475444025615	1.01041418436861	1.05968103792891	1	62.341595069309	0.67066287522255	-0.00107217	0.00641194964787558	0.867705253598624
LONRF1	6	0.169683079557549	0.0841032974978253	0.0436375640612191	1.18492926350132	1.00485235117245	1.39727727945657	1	2.36451147873189	0.79674706734905	0.00370849121700826	0.0214184506370296	0.87094619304594
ANKRD13C	6	-0.168545	0.0675978845066195	0.0126544867532017	0.844893218449661	0.740050477744744	0.964589	1	3.50102679850531	0.623232265741233	-0.00285551	0.0165166788940987	0.871136475051607
MYCL1	4	0.451782650601781	0.123935017043711	0.000267060506306936	1.5711104315579	1.23228481228466	2.00309860475652	1	0.456709667827562	0.928293808771323	0.00409853022488915	0.0224408078686999	0.871919533687333
CORO6	6	-0.343217	0.0979036623001793	0.000455482789574926	0.709484519581794	0.585606170403292	0.859567929722379	1	2.65818210806372	0.752506489251283	0.00526270964905585	0.0307885273022577	0.872576247551639
FAM115D	13	-0.0525734	0.0225228523445916	0.0195838579583266	0.948784638016117	0.907811762017336	0.991606770257052	1	6.2531081855539	0.902789044355055	0.00340197090727533	0.0207522524178272	0.87275749665252
BCAT2	14	0.1076611106535	0.047344852068565	0.0229673618390919	1.1136702704388	1.01497623720511	1.22196109208868	1	8.92915517553047	0.778272829739058	-0.00224707	0.0138079555545783	0.873433681819054
GCDH	34	-0.0488789	0.023860676222927	0.0405098180982359	0.952296454219548	0.908785835956433	0.997890262852424	1	23.6849252670864	0.883453070344057	-0.00194133	0.0121045961661608	0.873590071960878
RPL28	45	-0.0547875	0.0209577007128768	0.00894377347385723	0.946686263705465	0.908587004067005	0.986383117826899	1	37.5207843875608	0.744018551602166	0.00108036775224521	0.00679274816548456	0.874376349060534
RPL13	30	0.0759390977107188	0.0228836691909165	0.000905073993432842	1.07889686486741	1.03157535647568	1.12838915520194	1	18.3288472560466	0.937293833010293	0.00124220267567846	0.00785668846930414	0.875506730192255
TDRD7	6	0.240084329010337	0.103914121975099	0.0208654114496184	1.27135635802444	1.0370837107359	1.55855016558137	1	1.78826043589446	0.877598185390718	-0.00497378	0.0298014606690985	0.875548160302327
HMGN3	7	-0.22017	0.0938964998012224	0.0190366828275872	0.802382681122308	0.667506089419621	0.964512499840722	1	3.29603753616716	0.770878036259034	0.00293674564804692	0.017958054198468	0.87650292259164
AC105020.1	5	-0.126573	0.0460356824668045	0.00596956172251863	0.881110051244016	0.80508881198581	0.964309664778841	1	1.37599165767134	0.848356862126718	-0.00724763	0.0430723106171203	0.877078071330329
COPRS	10	-0.13576	0.0597743645296033	0.0231343336682395	0.873052078799439	0.776531691145836	0.981569639703056	1	6.25671108437605	0.713975983010188	-0.00208329	0.0130843719290305	0.877441952529415
USP12-AS2	7	0.0800588037481789	0.0255563072356236	0.00173239627026052	1.08335077088787	1.03042201493561	1.1389982703899	1	3.33175445501687	0.766202575418149	-0.00310873	0.0194223326293104	0.879099349566531
STAM	10	-0.123233	0.060259139182818	0.0408502151988428	0.884057849737685	0.785573943288101	0.994888244907318	1	3.91082940755568	0.917182798178506	-0.00266194	0.016962725912116	0.879189098599459
HAR1B	10	-0.122084	0.0382443979987993	0.00141191080133278	0.885074055444365	0.821155340049486	0.95396820237877	1	5.99973993478356	0.739944320302155	-0.00211825	0.0136694440391727	0.880689403214584
ABHD14B	12	-0.111489	0.0534041803104608	0.0368303801105255	0.894501527866064	0.805605700608184	0.993206704906221	1	3.87198479020686	0.9735131146571	-0.00225462	0.0147812865447603	0.88180110398316
PLEKHA2	12	-0.133695	0.0564353315556495	0.0178363173354885	0.87485665779871	0.783245984755704	0.977182375130146	1	7.69090562439084	0.740695276121495	-0.00199833	0.0131735173172083	0.88244555741189
LYNX1	19	0.0864346170769944	0.0414105011967499	0.0368643453383317	1.09028007968879	1.00528394579092	1.18246258397269	1	10.4027534926522	0.917964214976385	0.00194365140876351	0.0131735337420016	0.884439881538352
NPLOC4	12	-0.116078	0.0580433075981378	0.0455164042074477	0.890405821807207	0.794658494315586	0.997689615324631	1	7.53995565743866	0.753824469451936	0.00209348489376648	0.014058992336981	0.884586981127953
CERS4	28	-0.0578254	0.0270349135324414	0.0324424016635361	0.943814692347334	0.895105345549619	0.995174677393671	1	23.1354437588224	0.677714854773595	0.00125908372458515	0.00868252266379651	0.88581846478101
RP4-724E16.2	9	0.0511014018162358	0.023107670014875	0.027004855445465	1.0524296061462	1.00582728151956	1.10119112519966	1	2.70672902983771	0.951393610345814	-0.00284779	0.0191860112091653	0.886188570794139
CKM	18	-0.110487	0.0382575867697264	0.00387720417457502	0.895397725918646	0.830711976414506	0.965120415189771	1	12.7529641059773	0.752560052189714	-0.00220431	0.0151905917584741	0.886436001236234
GINM1	30	0.0632651721834839	0.0259992813526114	0.0149601170665515	1.06530929217141	1.01238261829769	1.12100293651332	1	18.3655818567239	0.936479460504694	0.00114936803799961	0.00812426934033056	0.888508952189017
C22orf29	26	-0.102672	0.0260904482333094	8.31147593467026e-05	0.902422840266735	0.857435461341093	0.949770588402478	1	21.5897752748878	0.659307013726638	-0.00146208	0.0103212082859981	0.888532552097577
AC093642.3	9	-0.05353	0.024973676168178	0.0320764052580875	0.947877498854608	0.902597635737428	0.995428879116008	1	6.88835525671002	0.548724928765498	0.00229352807786497	0.0158462233189838	0.888998014141503
RP11-553L6.2	4	0.121884664454114	0.0553109400329351	0.0275506077130223	1.12962380848814	1.01356642197968	1.25897022733931	1	1.07980424119342	0.781951520490321	0.00557421065018057	0.0357569154934541	0.8904315170263
YPEL3	21	0.090776020374565	0.0434670186743367	0.036762807227313	1.09502371478798	1.00559626468458	1.19240392795628	1	11.5019055637869	0.932154435185208	0.00179478855933227	0.0128816944373196	0.890656749625668
ZNF721	24	0.0612166205608437	0.0296899632298784	0.0392208326487386	1.06312918488589	1.00302887041693	1.12683063976646	1	20.8667153563849	0.589226853811206	0.00192777595213082	0.0139115146436178	0.891047316238691
LMF2	4	-0.205788	0.0770746403824366	0.00758555011071703	0.814005758731458	0.699874578512693	0.946748739832904	1	1.09159030148958	0.779104596525621	-0.0079266	0.0514553906710119	0.891712096372781
CD5	16	-0.147348	0.0495690378625611	0.00295306739602554	0.862993596546422	0.783093386823468	0.951046146234433	1	13.5961743355574	0.556349939449939	-0.00208278	0.0150453830571939	0.891869525169474
CMKLR1	36	0.0517809355250291	0.0218250389010449	0.017665904543271	1.05314501058289	1.00904451595064	1.09917292625164	1	33.9836218253715	0.517027595933532	0.00115236614637029	0.00848496143773837	0.892770226084328
COPS3	59	0.0424190596557202	0.01936153010444	0.0284594658349575	1.04333160533664	1.00448046806726	1.08368542077161	1	54.5121792603594	0.605766220829854	0.000979875430894044	0.0072446712719255	0.892887054525503
LOXL2	14	-0.0706612	0.0285121603464967	0.0132016002020828	0.931777495061856	0.881134439195222	0.985331252171599	1	8.73011622030056	0.793007424682151	-0.00194841	0.0143660392892674	0.894365658831582
CBX1	9	0.108850542633994	0.0442752171290758	0.0139519467017748	1.11499569356825	1.02231648602915	1.21607683497759	1	1.9989838153684	0.981042980082896	-0.00331214	0.0241888476716338	0.894942660593586
PIM3	28	0.0589752199684056	0.0279831770438588	0.0350721750646608	1.06074895502186	1.00413672568855	1.12055292550764	1	13.0160660157079	0.989144393822503	-0.00122531	0.00927370314350066	0.895900696836532
TFF3	11	-0.131783	0.0570053760144111	0.0207903210664212	0.876530866248113	0.783868582624116	0.980146897728249	1	7.81156425745484	0.647237093269421	0.00164230316844147	0.0122440455039088	0.89625072976138
DVL3	4	-0.307751	0.11865854214962	0.00949803124493783	0.735098088325539	0.582560592331269	0.927575957888659	1	0.0762731311110489	0.994524038956536	-0.00342495	0.0232913263236748	0.896578624552148
ABTB2	13	-0.118448	0.0514164589254613	0.0212390716148856	0.888297580240552	0.803141200929728	0.982483018114097	1	9.84059836684375	0.629942563061246	-0.00170782	0.012928793864925	0.897294721250367
CD52	15	0.123705883008611	0.0430241900611003	0.00403690453390626	1.1316829748546	1.04016408057111	1.23125416412435	1	9.45525060996154	0.800829161427426	0.00210762795257892	0.0161262860114079	0.898017258402154
HOXB2	71	0.0270165693556779	0.0119112301276106	0.0233194890509526	1.02738482572705	1.0036773030545	1.05165233578754	1	58.7558682017038	0.828787821757562	0.000799979560216907	0.00622651189783107	0.898143215741666
KATNAL1	9	-0.210305	0.0676991391692577	0.00189340831584447	0.810337231136955	0.709641691639019	0.925321096411469	1	5.76446430200009	0.673596086623285	0.00310492801718524	0.0235412729758343	0.898779932339203
CTC-360J11.4	6	-0.0740731	0.0253434616202109	0.00346933479560772	0.928603818583338	0.883604003998097	0.975895364875931	1	4.31603	0.504868628671226	0.00173676159615849	0.012856725798852	0.899068951817171
FRMD3	20	0.108958268746235	0.0397500167963585	0.00612362230120573	1.11511581418943	1.03153525964116	1.20546851640139	1	16.2032065510659	0.643679697562459	-0.00118821	0.00939565295883674	0.900767018757366
FAM35A	4	0.105978688639482	0.0481623185944653	0.0277751092440414	1.11179818232217	1.01164785828991	1.22186310986154	1	1.14729371138228	0.765671174562341	0.00306374756342299	0.0217765813505696	0.901005794981292
SRRD	6	-0.198024	0.0662755584125904	0.00280918476941944	0.82035056401056	0.720418052149478	0.934145175658106	1	1.49832	0.913263151528081	0.00244534751861153	0.0185948850207379	0.901723902700499
SYTL1	3	0.217827079399061	0.0692622531063607	0.00166109016461178	1.24337204438752	1.08553511972181	1.42415847509438	1	0.0249298545352662	0.987612438153185	-0.00363137	0.0233777276660161	0.901894840186268
LOH12CR1	10	0.153036077422368	0.0636073382018377	0.0161304708022385	1.16536702162259	1.02877183188848	1.32009863896888	1	4.99447506010959	0.834789616761539	-0.00293097	0.0232764932545253	0.902902605432615
TIGD1L2	19	0.0339422435270874	0.0171063867286983	0.0472351707555112	1.03452485449586	1.00041381113505	1.06979897983955	1	14.3195777622288	0.70803335738275	0.00137416523772484	0.0111465201766208	0.90332961559798
DCAF16	7	0.225343701256769	0.0851375497986664	0.00812527822237899	1.25275321506056	1.06021752957634	1.48025341410051	1	3.63063922679955	0.726515340843829	-0.00258756	0.0203882951656087	0.903954235625227
STXBP2	9	-0.21704	0.0551805977633491	8.38003182103387e-05	0.804897912700713	0.722387343039359	0.896832781073056	1	3.26555918635183	0.916604108914183	-0.00181306	0.0145368614590051	0.904250295373651
CASD1	5	0.390655454509966	0.125436477492343	0.00184338905210907	1.47794920494516	1.15580833765162	1.88987549340245	1	2.24514472502359	0.690773267853347	-0.00431304	0.0333048114611381	0.905155387339958
AZI2	13	-0.11773	0.0487340917859627	0.015702177401787	0.888935917772685	0.807954972221791	0.978033545277133	1	3.78660078281094	0.986986459208353	0.00315498269965579	0.0261837176273128	0.906264502761609
RASA3	15	0.141410566262237	0.0441285543449506	0.00135290752491724	1.15189748115675	1.05645461550146	1.25596290425163	1	9.87669774031924	0.771141548569494	-0.00160517	0.0134959032458903	0.907142947290462
INO80E	29	-0.0749773	0.0319167853448063	0.0188163466294296	0.927764543970002	0.871504542432482	0.987656411572348	1	15.4183065608973	0.9736737299544	0.00129181663925311	0.011029010304461	0.907624800084252
CTD-3199J23.6	5	0.105626982343851	0.0366235399913635	0.0039249900428839	1.11140722465714	1.03442409713064	1.19411953225611	1	2.1744394192803	0.703711497331818	-0.00289463	0.0231829799687925	0.908531174714101
GUF1	15	0.0884077403597118	0.038161399861146	0.0205211862249469	1.09243346044293	1.01370445342262	1.17727692866095	1	5.15099114634837	0.983598340694776	-0.00134222	0.011467946859276	0.908616755770999
YPEL1	7	-0.192519	0.0915282597300317	0.0354325395365906	0.824878861513698	0.689413441963283	0.986962386800072	1	3.74874001894402	0.710634629855195	-0.00282466	0.0234521515324403	0.908822127373406
CCBL2	36	0.0507454531271913	0.0257072328551545	0.048384505399915	1.0520550618708	1.0003593412787	1.10642227001469	1	20.5024041997764	0.975664332809103	-0.00110905	0.00963593136511439	0.909047008410231
CCDC163P	37	0.0531453528936656	0.0206736093014803	0.0101497379230192	1.05458292065869	1.01270511142036	1.09819247874161	1	30.1170905383311	0.743878688528648	-0.000880473	0.0080253713496554	0.913265046818379
TOMM40L	33	-0.0651787	0.0278556083422249	0.0192901193097823	0.936900040890517	0.887119417699861	0.989474099097707	1	17.7179902387108	0.980577747149251	0.000897031206137272	0.00820111741925193	0.913606762129603
CEBPG	4	-0.494427	0.146398561699035	0.000732099207528524	0.609920263187016	0.457779236534286	0.812624727723442	1	0.575133543161942	0.902100626724627	-0.00430727	0.035280119239248	0.913990804710552
IL18	12	0.193810925013423	0.0392411653167093	7.85364284076947e-07	1.21386674941804	1.12400504623313	1.31091269588225	0.0123262924385877	7.42251497698955	0.763908395045858	0.00159574426555152	0.0145238904216281	0.914685869097988
DLGAP1-AS1	21	0.0467227492629238	0.0170438797927138	0.00611926525626519	1.04783145675988	1.01340580761902	1.0834265538256	1	12.2891923609588	0.905762589566559	-0.000993305	0.00919438523411115	0.915101557408899
KCNC3	4	0.398260600909888	0.12326103876657	0.00123343288721755	1.48923207457635	1.16960836841739	1.89620067009946	1	1.57681804896658	0.664657519209475	-0.00406345	0.0337831068618404	0.915254706693855
RP11-66D17.5	5	-0.0930984	0.0440056379412843	0.034378761838596	0.911103871515035	0.835813798844016	0.99317607083992	1	2.66527843750169	0.615303965583488	0.00314811236414535	0.0275656496567173	0.916290290220537
OSBPL1A	35	0.0694533906399845	0.0324192437591592	0.0321652691950207	1.07192209843742	1.00592918129446	1.14224441092353	1	26.0620719634267	0.833254112952237	-0.000948176	0.00903060635707672	0.917014682388553
FAM179A	14	-0.101142	0.0431189922447322	0.0189940323893308	0.903804700682093	0.830559917862022	0.983508738391526	1	10.8858431659816	0.620380407634276	-0.00119528	0.0113291271181209	0.917718306912348
ACD	6	0.304212928650027	0.0771243137995892	7.99836460960165e-05	1.3555576624254	1.16538240011758	1.5767670560108	1	1.78210647672431	0.878397687836175	-0.00273442	0.0250500047067606	0.918333634988634
VAMP2	6	0.224349250288477	0.0886282600868691	0.0113624024656653	1.25150803265186	1.05194187461107	1.48893431623416	1	2.76761302452397	0.735759483900254	-0.00196245	0.0180412101070757	0.91861831656513
STOX1	53	0.0350954226539765	0.0168143584360972	0.0368674064043463	1.03571853509581	1.00214157001156	1.07042050349097	1	33.9573616925037	0.975082173377505	0.000584091565509578	0.00572605440606594	0.919151971152201
HBM	14	0.110725426434228	0.0388007587825089	0.00432143654171545	1.11708814186721	1.03528415944167	1.20535594534097	1	11.1466890702641	0.598530414537293	-0.00146006	0.0141907424302758	0.919751096144336
FXYD2	12	0.148280301595602	0.0664272296521986	0.0256003157940071	1.15983795523308	1.01824741765092	1.32111710678595	1	4.04999618491101	0.968431607667988	0.00216352214422807	0.0214023157401077	0.921478535602004
RP11-118B22.2	24	-0.0345322	0.0162453501854611	0.0335311376839273	0.966057254098804	0.935781693043161	0.997312327367658	1	8.09437760318063	0.998213905283986	0.00107747578100282	0.0108983984273853	0.92214036245902
RP11-638I2.10	10	-0.0681449	0.0259293449151472	0.00858630625610083	0.934125078475943	0.887837588318452	0.982825770972769	1	6.88715029087019	0.648867497844457	-0.00151813	0.0152668280619829	0.923235768655892
TMEM9B-AS1	32	-0.0262728	0.0117424347960406	0.0252585726282208	0.974069309911214	0.951906950538729	0.996747654772278	1	18.3773081596726	0.964514680076492	-0.000749742	0.00772885892505697	0.923367209716776
RINL	12	-0.237325	0.053701248109362	9.8992600580228e-06	0.788734696101163	0.70993652501286	0.876278933278612	0.155368886610668	9.10479259567257	0.612220001965867	-0.00149462	0.0151947482107771	0.923586822719564
SFXN3	14	0.116758698289716	0.0504923680434241	0.0207554907062385	1.12384821047374	1.0179529071839	1.24075955898502	1	9.70585383001513	0.717792608978139	0.00118515234135683	0.0121172276457965	0.923700072664342
NPRL3	17	-0.0629643	0.0313752739502924	0.0447695374452569	0.938976976142348	0.882973706250522	0.998532295451246	1	13.5918694596716	0.629089560943002	-0.00111485	0.0114908042813693	0.92399438320274
MACF1	27	-0.0513342	0.0250317591872996	0.0402901762629468	0.949961170286853	0.904478796538514	0.997730658260202	1	17.9431936238427	0.877830394579605	-0.00094528	0.00988312115408658	0.924564407329566
ARAP2	10	0.164957510731104	0.0561848871838636	0.00332499466471173	1.17934300822462	1.05636643913812	1.31663585619313	1	8.17490196664296	0.516621077278063	0.000913316785959581	0.00942057587578807	0.925151605229489
HAPLN3	10	0.233154773068292	0.0793326316426625	0.00329324385169851	1.26257687710294	1.08075818183055	1.47498339350527	1	2.47628328674953	0.981514517962972	0.00204473595269548	0.0210910470223828	0.925152445799553
CD3EAP	3	-0.38173	0.126407429268478	0.00252910982938372	0.682679489874445	0.532864366510362	0.874615221406758	1	0.785979987672681	0.67503550206805	-0.00527062	0.0452518796217777	0.92618360689892
QRICH1	15	0.12031118808453	0.0464373984284232	0.00957460748639203	1.12784776976288	1.02972717361048	1.23531807682515	1	11.5516196410474	0.642261742806638	-0.00113613	0.0121007091204238	0.926628590841456
SMAGP	9	0.124150569406541	0.0585968497148127	0.0341137734625047	1.13218633078976	1.00934413028871	1.26997903803188	1	6.96250437311349	0.540683537604326	0.00152834305985481	0.016627508033167	0.929339522059809
RP11-862G15.2	5	0.0962842718950431	0.0446423750764836	0.0310219542424649	1.10107202333975	1.00882392001762	1.20175540698948	1	2.65205453129013	0.617630133915707	-0.0123335	0.128362936380628	0.929513207971779
PTGES3P1	4	-0.0932324	0.0454482844272854	0.0402285269165498	0.910981791954507	0.833342125477178	0.995854883487912	1	0.476289416166903	0.924068776582695	0.00501225117193507	0.0504550777712152	0.929928064652329
CLEC2B	10	0.134168991243227	0.051412469953617	0.00906326387117976	1.14358605934618	1.03396461097114	1.26482962884252	1	7.54062549873858	0.581017668134746	0.00163899878632922	0.0187865358610638	0.932622370469993
AL513477.1	7	-0.0650473	0.0329627551781915	0.0484548728884954	0.937023148258478	0.878399047534065	0.999559804666317	1	4.68292194333073	0.585074864646513	-0.00177854	0.020069923814438	0.932826038141892
PYROXD1	10	-0.110094	0.0450797568656566	0.0145978192194159	0.895749888629282	0.820000465873049	0.978496837956179	1	5.80769508159231	0.75900005496998	0.00296413583450067	0.0341030207792828	0.932873551342478
FCER1G	32	0.0465661955279171	0.0141859406752017	0.00102869243072025	1.04766742767168	1.01893885935196	1.07720598633589	1	26.265418369596	0.708511423214722	0.000643142634002971	0.00772150424887639	0.934172345887285
FECH	33	-0.0632063	0.0227084256473395	0.00537949099955705	0.938749795296114	0.897883628938514	0.981475939382388	1	22.0614428830738	0.905747881585104	0.00055481295854116	0.00672712298570646	0.934800004102425
SLC35D1	14	0.0949286483524488	0.0333157390193667	0.00438068086725517	1.09958039545419	1.03007313015794	1.17377787136513	1	11.397621137314	0.577545197813876	0.00112167828868146	0.0135187205643912	0.935241631991305
SPAG9	9	-0.198165	0.0749844384172641	0.00822368249413142	0.820234678289024	0.70812525582307	0.95009311126166	1	4.5422146621828	0.80519495386155	0.00187957725615047	0.0225240253534207	0.935831824500282
ADA	16	0.0533055464248867	0.0271679437617566	0.0497537394913216	1.05475187155278	1.00005637824104	1.11243879320166	1	5.46440149661904	0.987410696197187	0.0010362471457651	0.0127390223221251	0.936319602748286
IFI30	7	0.0744257881143642	0.0289326293671015	0.0101001247582834	1.07726539465945	1.01787572650822	1.1401202527069	1	3.23834123814112	0.778392619425498	0.00155998232792103	0.0189026700252457	0.937429536763584
AP2M1	17	-0.124518	0.0393534222820653	0.00155564443853415	0.882922296392864	0.817380315915649	0.9537197878253	1	9.44417472130081	0.89400096453084	-0.000962825	0.0121416492650216	0.937842787670645
FAM222B	4	0.256768524578034	0.102248254275958	0.0120312478040442	1.29274585323158	1.05798054648004	1.57960545362352	1	1.16447456125258	0.761536771300182	-0.00240572	0.0273885040967141	0.938009509625788
KAZN	33	-0.0586805	0.0227243211898322	0.00981512488458492	0.943008055696165	0.901928416177198	0.985958727053957	1	27.6267870718196	0.687688978053999	0.000763353272733008	0.00991092344955281	0.939101484745675
RP11-95D17.1	21	0.0438011436194892	0.0162878169263739	0.00716241999285783	1.0447745741396	1.01195	1.07866618586949	1	12.9137237802614	0.881054992399218	-0.000810952	0.010575284936599	0.939676887982457
ASTN2	4	-0.239657	0.118192625418323	0.0425924974409739	0.78689747706496	0.624181020681939	0.99203214915874	1	0.0403967215365766	0.997866557982438	0.00233057178894529	0.0272976252289388	0.939739510862502
RRN3P2	15	0.0394563764022856	0.0185915289728007	0.0338144744011635	1.04024511866056	1.00302153527889	1.07885012318927	1	5.36601867810475	0.9800386058072	0.00102133213893467	0.013323380689829	0.940063527495036
UQCC	34	-0.0699851	0.0215617890495633	0.00117124206120091	0.93240772056173	0.893824172612981	0.972656797613324	1	24.1650336008461	0.868452373310706	0.000961700381287241	0.0128416481943422	0.940769110250201
LRRC56	32	-0.0946597	0.0229422265450659	3.69120284618461e-05	0.909682422568339	0.869683009522699	0.951521532407496	0.579334286708675	23.3754835395229	0.835177432559081	0.000526613104139398	0.00706329872720763	0.941062715656057
SETBP1	4	-0.350956	0.140000734825909	0.012182417105704	0.704014689532718	0.535070108103705	0.92630232108161	1	0.882088384157901	0.829748000874397	-0.00415418	0.0501780593038114	0.941559527139231
TSHZ2	15	0.095227367611012	0.0395877312811802	0.0161513791829345	1.09990891035907	1.01779183638851	1.18865132125651	1	12.6300492504557	0.555838149729803	0.000979023664240058	0.0131278690493208	0.94168744387363
KDM4C	8	-0.188069	0.0905771928224579	0.0378630213612678	0.828557904712818	0.693780360867491	0.989518066789463	1	1.37883878924267	0.986210612446879	0.00197166275870845	0.0259485600948943	0.941902448871374
SCARB1	33	-0.0992528	0.0269935319364393	0.000236075373164902	0.90551375243712	0.858850736208097	0.954712060296914	1	19.2136481286105	0.963605628591413	0.000670219043216239	0.00920705407365183	0.94243763856735
VSIG2	4	-0.406142	0.129027695705969	0.001645544209372	0.666215645771753	0.517349740779957	0.857917288219637	1	1.0022469058253	0.800708271699206	0.00654907077437616	0.080710776833381	0.942717828490912
RTN1	39	0.0840463362390313	0.0232660022402352	0.000303364557946616	1.08767929160884	1.03919354188456	1.13842724546697	1	32.6748060705282	0.713781969845245	0.000577581905394733	0.00804120172717704	0.943125808123876
HSD17B13	41	-0.0627196	0.0215057838680416	0.00354091652693673	0.939206833119735	0.900440770226119	0.979641864902769	1	32.7616969372069	0.784703650551383	0.000540462504209216	0.00759184411420097	0.943610451218247
CTBS	23	0.0867130198658209	0.0303526503438134	0.00427865733959606	1.09058365896027	1.02759572410195	1.15743252846893	1	12.4989085716401	0.94620245063594	-0.000619334	0.00891066905883414	0.945245464386661
LIMD2	3	-0.399502	0.163467403296332	0.0145283885368642	0.670653741584694	0.48680170321912	0.923941798328293	1	1.22186352335731	0.542844831346524	-0.00616036	0.0714977747431141	0.945282986438603
CTH	26	-0.0823394	0.0289650186708869	0.0044730538544371	0.920959333364094	0.870131581934047	0.974756130360435	1	15.4220600870843	0.930956570137741	0.000742569704260864	0.0109311972422279	0.946403163432149
AC024704.2	5	-0.0855029	0.0329806798611854	0.00952767666351233	0.918050445653642	0.860583121967032	0.979355275802328	1	0.840323750763985	0.932961808069103	0.00194398148877766	0.0268584755902248	0.946855885843725
TNK2	6	0.207988316148596	0.095525853019211	0.029458287691795	1.23119878432119	1.02097458257081	1.48470928893945	1	4.06575	0.539989195945915	0.00174073215819198	0.0248264160838742	0.947466695799916
GIT2	6	0.122199704166095	0.044753819271459	0.0063240902516221	1.12997974091089	1.03508362276335	1.23357590323016	1	1.49019317094201	0.914198737918889	-0.000952572	0.0136866703464843	0.947853735214655
AGAP9	8	-0.0829937	0.0293318753746644	0.00466251944306411	0.920356985294092	0.868937452737936	0.97481927808571	1	3.50283984004047	0.834924598341328	0.00145528567719569	0.0213999161035912	0.947991834650058
ACY3	8	-0.135531	0.0635678242536824	0.0330015956712258	0.873252386968996	0.770956291717828	0.98912187310633	1	2.04974715427294	0.957035690872505	-0.00111951	0.0165025334805412	0.948118294356222
LINC00612	3	-0.188013	0.0925645169140125	0.0422389256902239	0.828603770467549	0.691121490635644	0.993434899270124	1	0.536814708869632	0.764596255980884	0.00207325133225984	0.0254660838804193	0.948285401092831
C19orf38	3	-0.530812	0.129505502728648	4.15372964344254e-05	0.588127380116312	0.456282790516697	0.758068948536904	0.651927867538307	0.33525024432971	0.845670798507781	0.00231458269548908	0.0288660083512429	0.949062465441735
MYO9A	8	-0.158846	0.0685629921260031	0.0205151559155919	0.853127664548869	0.745850917009913	0.975834171976937	1	4.38609536997417	0.734386321634672	-0.00145318	0.0220440442523394	0.94958171081755
NLRC5	21	0.0866491752815842	0.0284280548049302	0.00230357408757024	1.09051403332263	1.0314134961937	1.1530010623889	1	14.9371714601758	0.77999131320636	-0.000901543	0.0140935397765452	0.949663487176247
DDX17	11	-0.239083	0.0883356133216088	0.00679895535833289	0.78734923874354	0.662177804940046	0.936181821748254	1	7.43377817461912	0.683956466425554	-0.00152357	0.0237887011684985	0.950333693707215
SMAD4	7	-0.176006	0.0699257504276528	0.0118345730865148	0.838613085450758	0.731205811279617	0.961797480600582	1	2.06623392569515	0.913507334013967	-0.00169982	0.0260328026039841	0.950469174771635
TANK	26	0.0928657769906516	0.0385868946370278	0.0160988747516218	1.09731444053672	1.01738	1.18352359982571	1	17.0159883328919	0.881213021446717	0.000657866778885974	0.0116632262928709	0.955485971469965
ZFP30	22	0.082832171749692	0.0338588920296148	0.01442934393926	1.08635947143871	1.01660510064164	1.16090003919882	1	15.0623869003618	0.819808438420649	0.000600027580721159	0.0109413579765809	0.956809810596845
SP110	28	-0.0520239	0.0247422787238675	0.0354981238679819	0.949306218079789	0.904368178646481	0.996477227929119	1	21.6760528922547	0.753651258772434	0.000397454803613434	0.00730006017990867	0.956996507486699
KPNA1	16	-0.136297	0.0547196997827877	0.0127449328195917	0.872583591938053	0.78384229461789	0.97137157582277	1	11.7572597818298	0.697301928233019	0.000734679599848628	0.0133934841480086	0.957030283622823
C9orf156	41	0.0868724761094644	0.0267069274689678	0.00114271150424792	1.0907575731994	1.03512987120471	1.14937469837208	1	27.7736535390193	0.928025312079432	0.000482015030192138	0.00895636885315361	0.957354809286276
LMO7-AS1	3	0.112517002020899	0.0432628902479136	0.0093013695655691	1.11909128356443	1.02810955990267	1.21812436124846	1	0.637872689688216	0.726921820155417	0.00476496886611599	0.0717098521877601	0.957760049636531
PLEKHH2	32	-0.121127	0.0322719116520234	0.000174500108327149	0.885921289531485	0.831619630845207	0.94376864390208	1	22.9497916527399	0.850952880004721	-0.000763814	0.0144797446355036	0.958280382672537
IGLL5	3	-0.209438	0.0748996689279806	0.00517008449226988	0.811040312555617	0.700303917727246	0.939287032300321	1	0.229231940836279	0.891708520611544	-0.00186297	0.0302901020680998	0.960894465543013
ANKRD34B	70	-0.0480633	0.0147301094148232	0.00110266481760936	0.953073430695086	0.925950648971467	0.980991	1	65.7036428920506	0.590248301623148	-0.000255933	0.0053184988475292	0.961760631064548
RCCD1	30	-0.0516135	0.0196095033215945	0.00848676135037224	0.949695864556989	0.913887212780501	0.98690759925675	1	25.6020469253808	0.646667357068743	0.000382584110667311	0.00826512876434913	0.963408521520235
HSDL1	23	0.138854352470739	0.0300219448367112	3.74426415534002e-06	1.14895674510533	1.08329935285996	1.21859354816185	0.0587662259180616	12.4834024901732	0.946576574481471	0.000365882632698037	0.0092947427891871	0.968971643667379
PACSIN2	17	0.117108801214677	0.0592640447485897	0.0481489509875919	1.12424174190367	1.00095172611159	1.26271773280072	1	12.1581497398306	0.733023128866598	-0.000454595	0.0116206364456492	0.969310906269767
CTC-205M6.5	4	0.149106349688424	0.0688132884206603	0.0302482048554765	1.16079643298384	1.01433406582144	1.32840688707107	1	1.01301150072966	0.798103598773755	0.00120765799911371	0.0297604081156803	0.971317872033469
UBE2K	12	-0.122451	0.0557398318963242	0.0280326597409568	0.884749362568217	0.793183288719141	0.986885938846402	1	9.48975360314404	0.576781201056592	0.000476446852196859	0.0137414439254152	0.973023415004989
KIDINS220	3	-0.206057	0.0806396726246851	0.0106102073898004	0.813786663571667	0.694814212193815	0.953130667428511	1	0.523029893018075	0.769884368254677	-0.00148218	0.0358108823991276	0.973665992810669
KLRD1	16	0.0693910086198949	0.0279915635707778	0.0131752328475103	1.0718552318572	1.01463358165537	1.13230397537727	1	10.9552559583454	0.755759704135539	-0.000424528	0.0129109541118652	0.974233504944561
TTC19	36	0.0694132924623395	0.0334456735430294	0.0379490861703765	1.07187911717644	1.00386723083214	1.14449880078917	1	33.7333525275578	0.529188135430269	0.00033826700373134	0.0104393204382288	0.974340017271885
HIVEP1	11	0.163679754126637	0.0638494653419881	0.0103614988494271	1.17783705723124	1.03928689704975	1.33485771573307	1	3.98337880710255	0.948093678267579	-0.000544228	0.016969757792611	0.975115825768241
C12orf43	32	0.0660586233193142	0.0278028602749108	0.0175031222721028	1.06828934199755	1.01163215054156	1.12811966050567	1	21.7555719569608	0.890540743783385	-0.000292346	0.00936988178766055	0.975316224003433
AC007395.4	16	0.0377321224577475	0.0151057593761555	0.0124944353021993	1.03845301737428	1.00815793011745	1.06965847024396	1	10.7836689266795	0.76777352462133	0.0003269788263504	0.0105680235076151	0.975753839114562
TRIM4	66	-0.0675779	0.0144077599374876	2.72694756106473e-06	0.934654903064625	0.908630175765709	0.961425023207678	0.0427994419709109	58.0952738662725	0.715463163825967	0.000259266022855927	0.00898433679204082	0.977067994654853
ACBD3	16	-0.203359	0.0509668011181344	6.60639254019556e-05	0.815985045423065	0.7384113823233	0.901708194501475	1	9.47163584561185	0.851595541467068	0.000313359147800771	0.0110434132976391	0.977763421072837
WSB1	18	0.12801054162338	0.0389199058916488	0.00100516756311892	1.13656498387392	1.05308876418992	1.22665819491675	1	10.0242554917185	0.90259004598338	-0.000312251	0.0118706917114087	0.979339848785606
BAX	17	0.0961182751131392	0.0424647745951912	0.0236059608075739	1.10088926409638	1.01297071625461	1.19643850740699	1	11.1200802581035	0.802013391840191	0.000324539580058107	0.0128221828708594	0.980140724638987
SIMC1	10	-0.201246	0.0564688712403965	0.000365472821824947	0.817711365914046	0.732036541866775	0.913413251529599	1	5.40196179272087	0.797955738100729	0.000519189182354394	0.0218628315180224	0.981635615553381
TSEN15	16	-0.0893748	0.0442707931395199	0.0435058788364652	0.914502767378012	0.838495940093511	0.997399357054458	1	6.02000467574983	0.979409756117587	-0.000362517	0.0155679917826674	0.981750740567541
CHST15	10	-0.122802	0.0560120186789196	0.0283493052790833	0.884438955635831	0.792482115998091	0.987066143771609	1	7.39350935583715	0.596220659912735	-0.000369384	0.0165886767916769	0.98278016521941
PPARG	27	-0.0823337	0.0360785317272742	0.02248531292709	0.920964608543478	0.858088881938613	0.988447500069485	1	16.8931787070178	0.91227456486852	0.000191301959653396	0.00927512890343953	0.983708325846943
TRIM5	23	0.0610291068326776	0.0306058553295091	0.0461483721844914	1.0629298522583	1.00104217307218	1.1286436288238	1	19.8997827089154	0.589308581628692	-0.000164387	0.00835969279877549	0.984496862703527
C1orf112	17	0.106429227727288	0.0388542053651378	0.00615899149133973	1.11229920371744	1.03073793267504	1.20031433730159	1	11.3087728358347	0.790037272780529	0.000202903810241057	0.0104502569767778	0.9847650413217
RP11-44F14.8	17	-0.0542064	0.0223635737055238	0.0153561464462551	0.947236603600122	0.906613566841973	0.989679854808847	1	13.1596770085598	0.661048790839627	0.000227462435596268	0.0117351371309067	0.984791034889034
CYTH1	3	-0.264864	0.112476562493342	0.0185309648391913	0.76731054879487	0.615501599636306	0.956562060341974	1	0.0630798025684772	0.968952293241523	-0.00100491	0.0520842250453026	0.987718641391789
PFKM	20	-0.108415	0.0472772446041443	0.0218379937106657	0.897255207998909	0.817848355537031	0.984371861642403	1	7.20798421255903	0.993019163047318	0.000223855888933038	0.0143592103504247	0.987733217001441
SPDYE1	3	-0.168447	0.0821554926465254	0.0403306265931696	0.844975851929779	0.71930342883246	0.99260501441424	1	0.272346475737586	0.872691436188116	0.000635894534805337	0.0330169612366473	0.987740452911455
CHPF2	12	0.133313302982243	0.0574662923423617	0.0203488757594875	1.14260792472861	1.02089466968918	1.27883209543068	1	3.92843772328141	0.971963767156557	-0.000250459	0.0172009744878871	0.988669038828766
CTDNEP1	11	-0.0876653	0.030873568786265	0.00451850725755755	0.91606740654631	0.862278026392523	0.973212197981344	1	8.173	0.611943313940295	0.000161724519438722	0.0140888783102974	0.991091806380771
ZKSCAN1	10	-0.125015	0.0586475122868865	0.0330362917939771	0.882483225886533	0.786655690933076	0.989984122592911	1	7.88692019784162	0.545580984916678	-0.000253715	0.0234325780481777	0.991626244963649
STAMBPL1	15	-0.174528	0.0472654461067048	0.000222058457432076	0.839853538168061	0.765544421603712	0.921375619321724	1	4.32002555620882	0.99321259708113	0.000123130680823294	0.0120556295578232	0.992005990163207
ST3GAL6	26	0.177271002308494	0.0381475365266264	3.36822832971306e-06	1.1939546137443	1.10793933023055	1.28664772590452	0.0528643436348464	16.5673998290899	0.896882056053865	-0.000111831	0.011054565903178	0.992012150967118
RPS4XP16	5	0.158578129507746	0.0431389022738182	0.000236929747380269	1.17184347620265	1.07683467474878	1.27523487580772	1	1.40808939495349	0.842787828835545	-0.000253568	0.0316999947378832	0.994119992114272
PDZD8	35	0.0442660241191303	0.0202054250156453	0.028466343894514	1.04526038237828	1.00467428161904	1.08748605091085	1	26.2568602573504	0.826125057945228	-4.97684e-05	0.00696060824027036	0.994338214349424
RP11-27I1.2	75	-0.0462036	0.00872484766932066	1.18604487535609e-07	0.95484753939547	0.938657799201905	0.971316516269067	0.00186149743187139	69.5443701607165	0.62504444578382	-1.84155e-05	0.00547454953596715	0.997325222053708
ACVR1B	7	0.163202871600495	0.0808759282760002	0.0435973805732549	1.17727550122877	1.0046970488924	1.37949803607105	1	4.62459201603519	0.59278075780866	-4.57451e-05	0.0183804844588379	0.998110482729255
AC016757.3	25	0.072605165711672	0.0243711410908215	0.00289053856803675	1.07530588545272	1.02514875529104	1.12791703771907	1	22.8940172203021	0.526061675188863	1.47644783955334e-05	0.00916551342880376	0.998728600407702
CABLES2	18	0.0970663188638881	0.0368669777562476	0.00846643189848211	1.1019334501723	1.02511729732908	1.18450574560819	1	16.1372905516276	0.51412391209383	1.21254430580797e-05	0.0113652753247198	0.9991619379488
FSTL3	8	-0.22153	0.0720159972671899	0.00209715941075285	0.801292209985789	0.695808398116815	0.922767255356002	1	3.19704705722132	0.866195075221127	2.1777524795484e-05	0.0210374135156575	0.999207604994208
DENND1A	17	-0.113418	0.0389999369561603	0.00363559389070486	0.892777264172116	0.82707654577302	0.963697069510888	1	9.67292479398328	0.883141694431809	-5.09172e-06	0.0128595596670165	0.999689296836279

## Sheet: Table S2
Table S2. Two-sample MR analysis of blood pQTLs associated with LUAD (P < 0.05)
id	nsnp	beta	se	pvalue	or	or_lci95	or_uci95	FDR	Heter.Stat	Heter.p	egger_intercept	egger_intercept_se	egger_intercept_pval
LEFTY2	276	0.0321124378984089	0.0130616596633588	0.0139508436055107	1.03263360593042	1.00653283141857	1.0594112092638	1	375.602986018474	5.14550887931639e-05	0.00441462338266666	0.00358358042959128	0.21904147899747
HLA	34	-0.110038	0.0545642843543843	0.0437293227098224	0.89579965556769	0.804942456247879	0.996912284457859	1	75.6884193212836	3.35290528922648e-05	0.00906037330270447	0.0120966658235682	0.45932931464778
PFN2	4	-0.642039	0.200816770012353	0.00138797587790559	0.526218207240603	0.35499904529176	0.780017876960586	1	0.109125099703665	0.990720331581323	0.00562540772285506	0.0397303288442589	0.900378967785047
CTSD	54	0.0707825879066897	0.0329708822178448	0.031807521363406	1.07334784169789	1.0061786684688	1.14500100765479	1	31.8797521064453	0.990495365927417	-0.000575568	0.00722746625514265	0.936832276631587
CRHBP	90	0.0758360016246002	0.0200579075490574	0.000156291888863637	1.07878564055681	1.03719764363579	1.12204117066066	0.74379309910205	61.5570089772377	0.988264023754799	-0.00174661	0.00538139896256877	0.74628124949897
RPN1	9	0.199683325458845	0.0833981856378547	0.0166504620821273	1.22101603223852	1.03688692376409	1.43784256201375	1	1.72875739650257	0.988228445354069	-0.0059168	0.0197980271964785	0.773725711472944
MUSK	10	-0.178588	0.088137968721413	0.0427407517880145	0.836450278815662	0.703745412241608	0.994179225555787	1	2.35529053676998	0.984525328519269	-0.00679017	0.0198253854913765	0.740800588867889
PILRA	479	0.0155411879555087	0.00766134080304521	0.0425071388581453	1.01566258026198	1.00052509779715	1.03102908584266	1	417.860425994361	0.977857975999339	-0.000734634	0.00220378953048851	0.739016291534693
IMPA1	20	0.142649142841297	0.0549251969215955	0.00940000288973181	1.15332507831008	1.03561531454504	1.2844139301313	1	9.66405889697456	0.960751748611346	0.00284245751545611	0.0109685023681312	0.798462104241375
PTH	16	0.229497949207111	0.0630286977948618	0.000271406099652557	1.25796828738823	1.11177929624422	1.42337981775734	1	6.92564793535397	0.959680176434096	-0.00440008	0.0161299669271463	0.788997858984315
ITM2B	52	0.0620334810394551	0.0290721945456776	0.0328613184412637	1.06399796788962	1.00506476249655	1.12638679408197	1	34.9977013123444	0.957398483480079	0.00208177936799581	0.00642082830776309	0.747121792274996
SERPINA11	56	-0.071254	0.0296379295720705	0.0162101842308676	0.931225344170472	0.878671362598261	0.986922618100505	1	38.6177324277614	0.954092950917825	0.00307672307960052	0.00603777536556859	0.612422803343366
PSME1	12	0.124404664118845	0.0571102846855244	0.029381975265467	1.13247404990216	1.01254656203396	1.26660592390494	1	4.6381074495599	0.947419420171316	-0.00322407	0.010565519181811	0.766508579843517
PSG6	3	-0.609055	0.226224038287057	0.00709688951556304	0.543864756404158	0.34908012883098	0.847338043128118	1	0.115582050205207	0.943847167194014	-0.0193923	0.0949599051288951	0.871755484602371
PPP2R1A	11	0.173250405169961	0.0631204764347452	0.00605556145163544	1.18916384057883	1.05078160331011	1.34577026785163	1	4.25461006674887	0.935130941232617	0.00987267565680641	0.019266873860798	0.620696838963237
CAPG	53	0.0718674287091581	0.030872760307083	0.0199195992307578	1.07451288506084	1.01142155199397	1.14153978416375	1	37.9648685835457	0.927463366190725	0.000431656402911728	0.00628562251195233	0.945517972286276
C1QL4	5	-0.548156	0.168124543388331	0.00111248075019199	0.578014507611127	0.415746152216819	0.803617229473945	1	0.918102708596191	0.92194944658978	0.0138153554757051	0.0321083686663533	0.696034353445447
ATAD2	7	-0.472965	0.141546288646524	0.000833525605856822	0.62315195619742	0.472179719009605	0.822395255194712	1	1.99198880796724	0.920433913534386	0.0105703779173475	0.0322111830264886	0.756088291960526
MMP12	115	0.0626827876029092	0.0186263887539434	0.000764693809215986	1.06468905309247	1.02652064124232	1.10427665478123	1	93.5410444974269	0.919366870995734	0.00454025501444757	0.00380978614821435	0.235862128447458
NUP210L	13	0.226179204877194	0.0715125938014503	0.00156265847764441	1.25380033228145	1.08982215352644	1.44245	1	5.99003409504214	0.916583598657719	0.00908999940807607	0.0156638479564984	0.573396382642638
CCDC134	8	0.202056814756228	0.097654175968151	0.0385361664450408	1.22391754271288	1.01071159255309	1.4820985159341	1	2.78150449889711	0.904452526506978	-0.0128984	0.0299260663131545	0.681515226667998
CLSTN1	32	0.0620340322991415	0.0275025604695252	0.024097386930069	1.06399855442897	1.00816214392233	1.12292742854086	1	21.3442732755501	0.902530472803246	0.00368510321364954	0.00711373929001458	0.608239582089154
ATRN	60	-0.0518583	0.0223855060761533	0.0205253682368524	0.949463367453282	0.90870577027813	0.992049038997306	1	45.6750936996796	0.898103297976075	0.000446628252233052	0.00461990268972271	0.923317921339283
XCL2	3	0.441891379300768	0.213901282201491	0.0388411371073552	1.55564675581829	1.0229032075177	2.3658512468259	1	0.225741744417477	0.893265998134532	0.02766521551118	0.0583587984553747	0.718183633199641
FCN2	152	-0.0469388	0.0154786100760987	0.00242541441957506	0.954145788215208	0.925633531374306	0.983536307092441	1	130.081545347777	0.889796294505592	-1.17735e-05	0.00380863997806624	0.9975376404101
SERPINA9	28	-0.0962333	0.0397354216345418	0.0154416924364581	0.9082521329569	0.840200533009987	0.981815536423795	1	18.481008479683	0.888131584296995	-0.00365162	0.0107111829147511	0.735905833052721
SMAP1	47	-0.103046	0.029313125259575	0.00043919537325711	0.902085900737316	0.851718457821473	0.955431885778888	1	35.0773167003588	0.879572083830601	0.0017828829529717	0.00647099918743161	0.784178810831098
CLIC1	5	0.342143051215567	0.144680171056974	0.0180386712774789	1.40796169374053	1.06031911631496	1.86958444918941	1	1.22153010764539	0.874541264728713	0.00485706642080618	0.0559978483863155	0.936345786633758
RMDN1	55	-0.0638977	0.0314860555263076	0.0424177911895947	0.938100933134211	0.881958390867154	0.997817323198224	1	42.5055735123046	0.870883162805532	0.00286251728025979	0.00701619263177789	0.684926545451327
RHOC	14	0.173260484083572	0.0677492022783122	0.0105463808078658	1.18917582611885	1.04130220241885	1.35804874141295	1	7.57793402359853	0.869969494383488	-0.00717063	0.0195475706434852	0.720132935015726
ARRDC3	3	-0.922053	0.246362411873639	0.000182076571420925	0.397701813473546	0.245385927341109	0.644563175052338	0.866502403392184	0.28237738006673	0.86832545188031	-0.00951122	0.0422707619815451	0.859102552052048
IGF2R	82	0.0668839916840265	0.0217400699322891	0.00209424764270828	1.06917143820187	1.02457045310732	1.11571396656987	1	67.1965778822921	0.864305275434652	-0.00727797	0.00469657240730798	0.125176691247353
NXPH2	53	0.0794539607128334	0.0266193995833581	0.00283750660298128	1.08269571184318	1.02765544182664	1.14068388754892	1	41.2664610852769	0.857353459168057	-8.09852e-05	0.00558697740609639	0.988491345166836
COL6A1	254	-0.0235841	0.0102948654397818	0.0219717488266604	0.976691877026123	0.957181749594225	0.996599677180647	1	229.137589699444	0.856843977537766	7.24421493753354e-05	0.00311804597000895	0.981482651322367
CASK	4	-0.518954	0.18350504305472	0.00468387000029321	0.595142950369824	0.41535423939094	0.852754342640821	1	0.817846253797031	0.845193855152833	0.00283587374090366	0.0445906489683384	0.955074864447744
SIGLEC11	17	0.141936161792178	0.0523212378538492	0.00667207934301384	1.15250307245789	1.04017246964244	1.27696451385747	1	10.5919313573113	0.833945732040014	0.00212818003983263	0.0101806463268943	0.837228003664398
TMED2	7	-0.540497	0.154766007016598	0.000478791779651935	0.582458728840302	0.430056655678795	0.788868550974476	1	2.82037372826478	0.831030591071551	0.0195408902809732	0.0366145767695424	0.616418284677619
CCT7	10	0.198227011154297	0.0722793459051326	0.00609711253430576	1.21923914329313	1.05818956799026	1.40479941733072	1	5.04125446726416	0.830697270572283	0.0163539552738468	0.0216075227135341	0.470831740295772
NELL1	146	0.0331812597529273	0.0160624466158856	0.0388505584295372	1.03373789733641	1.00170030827343	1.06680015126621	1	128.977491403578	0.825984936601291	0.000539551783212473	0.00345910609812308	0.876267143906851
THOC1	8	-0.435496	0.136278778245875	0.00139529386949995	0.646943979944443	0.495294879355213	0.845024914715889	1	3.60891743980739	0.823558046984092	0.0318566896608305	0.0308004991612604	0.340875474634429
NRP2	76	-0.100118	0.0348407128700323	0.00405848094902652	0.904731032922869	0.845011216396794	0.968671451988537	1	63.723127124844	0.820230661285286	0.00141403029954437	0.00746035114525353	0.850189028129968
CPXM1	90	0.0798810270640157	0.025893069608096	0.00203528172793059	1.08315819349843	1.02955905705309	1.13954771618533	1	76.7330232259111	0.819866848121808	-0.00291957	0.00501581039336343	0.562005950471533
PCDH9	73	0.059982446139078	0.0264221738602464	0.0231981434221318	1.06181790737789	1.00822865618004	1.11825552816567	1	61.3697478482239	0.809847130317305	0.00997643830181397	0.00549523932693043	0.0736745758185036
KCNMB3	55	0.0680960904284402	0.0306755290133753	0.0264266995941384	1.07046816528155	1.00800391499195	1.13680321657322	1	44.8772433689844	0.807205370018368	0.00976118730837761	0.00789414837534594	0.221720955611836
CENPV	8	-0.264484	0.0752431745874671	0.000439663040836892	0.767602013572399	0.662350429212022	0.889578726387135	1	3.83974419236178	0.798039735872405	0.00202158359455763	0.0153694104434458	0.899653467639142
ST3GAL1	34	-0.0849446	0.0368411166217677	0.0211272823914118	0.918563133894415	0.8545731030608	0.987344708051149	1	26.2297244209088	0.792366995966308	-0.00730661	0.00815437672796436	0.376925407708924
IL2RB	29	-0.0989291	0.0462049362832375	0.0322663922883637	0.90580688238515	0.827380308180262	0.991667435234081	1	21.7919312787231	0.790831801183039	0.00900198606509535	0.00951911717344098	0.352701506072246
BGLAP	13	-0.161807	0.0714234389274969	0.0234845407444509	0.850605477297784	0.739488315758911	0.978419351043374	1	8.00460554028099	0.784770375617717	0.0173045773592997	0.017052920122245	0.332021958307188
NT5C2	13	-0.154164	0.0767585987528115	0.0445975538209436	0.857131166826774	0.737410044196917	0.99628943615208	1	8.07500215587097	0.779242083305704	-0.00973107	0.0157089848969872	0.548229984848335
SARS2	3	0.279756100273419	0.139946462425676	0.0456059402686822	1.32280714068934	1.0054759725459	1.74028895690875	1	0.503413114362356	0.777472848422835	0.00885130312263813	0.0386243343764546	0.85658602118368
CTSB	247	0.026470616120103	0.012516020757396	0.0344351759856981	1.0268240747431	1.00194109692987	1.05233	1	228.834028368278	0.77709920933888	0.000228888766567849	0.00319725865525731	0.942987344641046
MTFR1	8	0.153085058338574	0.0590711068569216	0.0095547799696344	1.16542410376498	1.03801028056412	1.30847773578723	1	4.07110575497902	0.771551966316225	0.00734700040526788	0.0207874853804119	0.735850015191754
SBSN	5	-0.509481	0.165333104366222	0.00205931994783988	0.60080745611181	0.434511158718371	0.83074874390857	1	1.82496614953095	0.767911614393899	0.0165633152971128	0.0366129039279454	0.681698012371209
CYB5A	5	-0.296672	0.145208297751177	0.0410443911363889	0.743287505306274	0.559181808020838	0.988008385859069	1	1.92332813088675	0.749858363144052	-0.0226864	0.0350420826845536	0.563495486071152
GNAI3	7	0.253202347669476	0.0968034582452295	0.00890621530464611	1.28814390338195	1.06552492974431	1.55727441892728	1	3.48402968646607	0.746093250334023	0.00932453640215162	0.0140951065388351	0.537527132939423
CHP1	6	0.351355088279376	0.0950880278991556	0.000219842876510681	1.42099181387621	1.17937254272327	1.7121118747098	1	2.70235638348876	0.745758015526548	0.0258739321277837	0.0311027933333941	0.452253498561667
SCO1	5	0.386765031224812	0.133728723487401	0.00382601531905817	1.47221052712496	1.13275954756452	1.9133838605356	1	1.94752122142256	0.745410691880709	0.020509482151073	0.0195246613584383	0.370666934969927
KLRG2	12	0.132606941292246	0.0608276973073537	0.0292543406128969	1.1418011152471	1.01347463004086	1.2863763414847	1	7.72569294276992	0.737644745843264	-0.00322235	0.0127015349716562	0.804869052463454
CALCOCO2	4	-0.495092	0.181404046995157	0.00634843421566649	0.609515105474001	0.42713998784627	0.869758567148459	1	1.29160186816632	0.731128255601717	-0.02562	0.0436167041744134	0.61642293015028
PCSK7	255	0.0344707039958035	0.0122453941272593	0.00487782313511374	1.03507170446693	1.01052473092073	1.06021495625536	1	240.498883655415	0.719128000218156	-0.00744485	0.00300184372429948	0.0137862722909601
LGALS8	5	0.280558750163835	0.0778631598900013	0.000314289111742515	1.32386931791705	1.13649271786432	1.54213920016634	1	2.10374306616794	0.716684750604813	0.00298490975394874	0.0201445620572862	0.891604146676987
BDH2	14	-0.189852	0.0724438569685441	0.00877556274285885	0.827081636231864	0.717600813365083	0.953265409196181	1	9.81979010654971	0.708600193152578	-0.0172109	0.0195541770789165	0.396055490365736
THBS3	27	0.151978255234886	0.055963839071027	0.00661456059746208	1.16413492231644	1.04319605511059	1.29909436554862	1	21.8169826237199	0.698667517092748	-0.00168193	0.0099388557008249	0.866979475968215
CHAD	15	0.186429757822683	0.0770105396509125	0.0154849328197052	1.20493998150522	1.03612635440001	1.40125801536103	1	10.9803580591145	0.687578331037301	-0.00519556	0.0201897967870704	0.800947664894726
EPB41	3	-0.396467	0.174820671097069	0.0233382093243976	0.672692162819004	0.477535880390823	0.947603655557285	1	0.755604977886988	0.685365854632519	0.030063356591108	0.0455065340177309	0.628330262804602
C3	4	0.401195021071182	0.106974346665454	0.000176563030965953	1.49360852523295	1.21109547541397	1.8420235827287	0.84026346436697	1.49102982652597	0.684342183911225	-0.00541671	0.088683124231623	0.956850565876761
GZMK	30	-0.125442	0.0537389865493991	0.0195806438453178	0.882106683161605	0.793921500921063	0.980087073565392	1	25.1037528492955	0.672852475327853	0.000740562597815965	0.0115316004827053	0.949251132019986
ERAP1	648	0.0347724665218677	0.00672317412969361	2.31562877325818e-07	1.03538409745101	1.02182990577816	1.04911808040895	0.00110200773319357	630.540873154469	0.671086709692842	-0.000848713	0.00190769144257097	0.656548241955832
PLSCR3	7	-0.522294	0.167719772991404	0.00184515577409924	0.593158381948756	0.426977233377646	0.824017859905142	1	4.04175732471097	0.671025381034589	-0.0225512	0.034838627544302	0.545975852598382
EDC4	33	0.11711895669013	0.0392746348351952	0.00286324473313613	1.12425315917105	1.04095719785427	1.21421434859327	1	28.0119149508608	0.668770459859333	0.00604735607262801	0.00845160107495664	0.479638001570996
OTOR	74	0.0647966245475492	0.0284114783176226	0.0225691941644728	1.06694201250296	1.00915175055487	1.12804170177375	1	67.463612046022	0.660838793190742	-0.00739866	0.00520943418450649	0.159852880252394
FJX1	46	0.0710042303933532	0.0346606668039091	0.0405057952825148	1.07358576754885	1.00307403865386	1.14905416336987	1	40.636245806143	0.657195700582929	-0.0118196	0.00833669899060801	0.163300214016721
GAS6	48	0.0704872178646618	0.0346530512928903	0.0419431249052373	1.07303085371746	1.00257053550615	1.14844309926617	1	42.5771543123738	0.656139062770319	-0.000523072	0.00673961566123122	0.938473699080139
ASNA1	12	0.15487511428287	0.0610582260915933	0.0111961904604784	1.16751214640857	1.03582788010856	1.31593736583792	1	8.64696511371693	0.654442331740697	-0.00742866	0.0136946027284326	0.599386802233533
CLEC4G	26	0.111763700594308	0.0494933376121413	0.0239359059959754	1.11824858794579	1.01486617739916	1.23216236021127	1	21.780708724183	0.648373330916542	0.00571178292861647	0.0115358184594427	0.625007986799845
GLIPR2	43	0.085902294839963	0.0344133591571124	0.0125535219243409	1.08969985380505	1.01862340303538	1.16573580367808	1	37.9914057789636	0.647546310973603	-0.000755726	0.00741203104677186	0.919285923459223
SERPINH1	16	0.144522550729096	0.0679159550884867	0.0333402598465978	1.15548775176121	1.01147258986439	1.32000803368206	1	12.4150599225357	0.647379358007059	0.000225010838838806	0.0165062935696525	0.989316075251357
TAPBP	78	-0.071317	0.0183530701487005	0.000101978327490319	0.931166645854699	0.898266001923371	0.965272336363297	0.48531486052643	71.8404228816783	0.644821901123969	-0.0111194	0.00426925098534442	0.011061478709077
TSSC4	4	0.287742071887291	0.140720197064733	0.0408763930448995	1.33341333498068	1.0120019377543	1.75690485914463	1	1.67876719425188	0.641664605719564	-0.022356	0.0391058179108111	0.62522477294065
COL6A3	6	0.284145644948031	0.144148704039532	0.0487012263848092	1.3286264243883	1.00161548852847	1.76240103692512	1	3.38151878792426	0.641386164573302	-0.0110412	0.0500667939356412	0.836258345656696
ATXN3	30	-0.0818535	0.0409362353852558	0.0455502318855481	0.921406901262567	0.850365894597216	0.998382793910635	1	25.8523690519843	0.633369459408562	0.00839430221843742	0.00831147379828216	0.321160417785019
PRSS27	119	0.0634491753594841	0.0176586926043615	0.000326786508383118	1.06550533049988	1.02925798308649	1.10302919965621	0.574400173913991	112.38003303501	0.628625433293431	-0.0120167	0.00440118157236142	0.00730584293212761
DAPP1	5	0.305661804941987	0.147079382313669	0.0376900453533947	1.35752312129442	1.01753823559324	1.81110543111386	1	2.60197300182926	0.626473655070253	-0.0230361	0.039995645230179	0.605006100944046
PKN1	23	0.141778940799388	0.0586929465982182	0.0157091178223427	1.15232188902394	1.02710150806868	1.29280867128754	1	19.3357930060791	0.624511690696631	0.0112801254861727	0.0119983411503739	0.357834792141335
TEC	13	0.149686302260466	0.0739550787555665	0.0429684504461665	1.16146983511254	1.00474557263151	1.34264057948837	1	10.089401361496	0.608117664018851	0.0081978152301433	0.0162903291905158	0.624725204691719
CASQ1	12	0.158562231507055	0.0697785768103114	0.0230646158475587	1.17182484638234	1.02203549383557	1.34356730160678	1	9.16004897456984	0.607121831701423	-0.00342821	0.0175638938561735	0.849156927683973
BCHE	137	-0.0734718	0.019142905828463	0.000124005399928567	0.929162345429755	0.894945999774491	0.96468687985875	0.590141698260048	131.039517549402	0.60409046344692	0.00571444648911486	0.00379972996367257	0.134940776434322
FAM171B	11	0.18115547518317	0.0767389525890628	0.0182418706563703	1.19860151759783	1.03122470317219	1.39314505710395	1	8.35680701323544	0.594027975966077	0.00735168440538483	0.0202337117463195	0.724739895036243
UNC5B	30	0.148067658283853	0.0485551698874513	0.00229243572761137	1.15959134966963	1.05432370694392	1.27536930960819	1	26.7750151602106	0.583842285962377	0.00514361582517964	0.00855999371118138	0.552746793364826
BTC	12	0.128246574945987	0.0645125398995874	0.0468191553828167	1.13683328274591	1.0018036213146	1.29006312740507	1	9.42729231400845	0.582514419346481	-0.0104406	0.0143335720823575	0.483075578282086
SIRT2	56	-0.0563706	0.024753758642779	0.0227710112915924	0.945188767962905	0.900425379060117	0.992177506164659	1	52.3803513389518	0.575337337681906	0.000174996307023788	0.00540591060112493	0.974295312408896
ARL1	12	0.171873659064224	0.0768175017483485	0.0252583549168764	1.18752779036353	1.02154006438537	1.38048648511323	1	9.7278948366264	0.555016619635827	-0.00280822	0.0149017811323145	0.854294186605463
EPHB6	29	0.118961743314308	0.0541065624419538	0.0279023587245702	1.12632682793267	1.0129966121908	1.25234	1	26.3385505544809	0.554441259031373	-0.0154923	0.0120245715453907	0.208542621218086
XG	4	-0.821463	0.294999963037288	0.00535901621693351	0.439787608286695	0.246680005983316	0.78406492504955	1	2.16029776353428	0.539810748639033	-0.0758732	0.457799331588821	0.883604426012405
OSM	3	-0.82798	0.224019398257387	0.000219006659275947	0.436931024818348	0.281659057662757	0.677800749718461	1	1.27541224356765	0.52850335698348	0.10229875788402	0.10748135717103	0.515724436944249
CELA2A	34	-0.0897032	0.0480933695541998	0.0621549	0.914202446530491	0.831963889396338	1.0045701789398	1	32.0266059526803	0.515409647348165	-0.00326142	0.00947085195770147	0.732825212194004
C10orf54	30	-0.0771666	0.0372174250735531	0.038135150239706	0.925735634856503	0.860610954493415	0.99578847000341	1	28.072856870348	0.514019979415677	0.0109160779298269	0.00994404115194904	0.281664195438618
LILRA6	265	-0.0252579	0.0097658526235521	0.00969979386413791	0.975058384513925	0.956572209613851	0.993901812801669	1	262.600433979008	0.512758080042108	-0.00107917	0.0027976301710696	0.699997090358983
SNRPF	25	0.149035828572647	0.0442132224903065	0.000749385704970671	1.16071457521058	1.06436450537473	1.26578659688764	1	23.1264245909607	0.512345371829526	0.0110392142327477	0.00996020128798492	0.279174094844125
XRCC4	3	0.342588058657913	0.127136699246301	0.00704640133152318	1.40858838660394	1.09790094845054	1.80719512600445	1	1.33954815885717	0.511824196340647	0.0380097925733787	0.0338289311676404	0.462991823517405
NPS	13	-0.157859	0.0489466705777078	0.00125919744901213	0.853970267936401	0.775851319922103	0.939954859640619	1	11.2051901488424	0.511420587205481	-0.000425125	0.0120107402579382	0.972398616071432
HAVCR1	75	0.0485836391809805	0.0235341931404118	0.0389812119429951	1.04978317115318	1.00245964059069	1.09934072337024	1	73.0193418989143	0.510400450324281	0.00443808177068401	0.00549441064602674	0.421861786906901
RNF24	41	0.0970728849094737	0.0383090889580212	0.0112788444968043	1.10194068554132	1.02223056750777	1.1878663317726	1	39.1209328165385	0.50967428329678	0.00190347115960821	0.00718239751609037	0.792390646655545
JAG1	16	0.270083670372625	0.053463194230353	4.37738483436036e-07	1.31007406053245	1.17974204621929	1.45480450542572	0.0020831974426721	14.2126572846317	0.509465723224189	0.00207928488592215	0.0115988680310938	0.860297265580665
CHST12	25	-0.141817	0.0414695526970371	0.000626718390147637	0.867780271720533	0.800037191649267	0.941259491243118	1	23.1836765744848	0.508977764716873	-0.00486435	0.00950400058925369	0.613655459217996
AIFM1	7	-0.33198	0.126978859102961	0.00893714681808275	0.717501839466472	0.559417994362178	0.920258008905724	1	5.29826109154526	0.50616671157255	0.0323657543569777	0.0222250723926889	0.205093253133338
LAMTOR3	27	0.100868023024358	0.042006275526751	0.0163386869037409	1.10613064835212	1.01870857583781	1.20105498298924	1	25.2301735289702	0.505977860341118	-0.00641773	0.00849216587931527	0.45687704393896
NOVA1	4	-1.00155	0.287898950589114	0.000503623202266808	0.36730997458561	0.208914309565249	0.645798833554499	1	2.33715986031356	0.505439466057544	0.0966948307354685	0.591596249679501	0.885189528355972
PTRH2	3	0.395304928688445	0.142789554578516	0.00563246122169435	1.48483689126255	1.12236425427125	1.96437171378536	1	1.37272056099358	0.50340499163048	0.0594360803798942	0.0729465704941645	0.564746920605828
GPR68	3	-0.287009	0.138739229713225	0.038574771106763	0.750504921398803	0.571816032592915	0.985032956298404	1	1.40540060121108	0.495246183022887	-0.00493726	0.035704816748989	0.912522923362074
COTL1	11	0.241751819039143	0.0787246909473644	0.00213449429102077	1.27347810057515	1.09139	1.4859469017113	1	9.40078291200729	0.494536398110892	-0.0106132	0.0168191912834919	0.54372060532798
EIF3G	5	0.234977766511549	0.110814	0.0339661918645111	1.26488064571103	1.01794166307445	1.57172371063205	1	3.40334300416261	0.492726588611869	-0.011011	0.0256164002302371	0.696315077522206
EPHB1	41	-0.110568	0.0320550658260738	0.000562037397100035	0.895325796995379	0.840804979605174	0.953381940175746	1	39.8110165265727	0.478670734270993	-0.000222905	0.00807482499674906	0.978118039312047
ACADM	17	-0.12722	0.0536709485539782	0.0177704429554974	0.880540075405737	0.792617200678023	0.978215995984302	1	15.7866206245216	0.467949858688949	-0.0213082	0.0124568833762145	0.107758836148048
CD226	3	0.248924462646945	0.122401932761101	0.0419854360287643	1.28264514179148	1.00905744709659	1.63041119660237	1	1.52533575132646	0.466420413973754	0.03615113006782	0.0301106953879809	0.44212563887171
GSTM3	200	-0.0355702	0.0124860862249856	0.00438860371568568	0.965054966203761	0.941724087107346	0.988963859526279	1	200.31937925418	0.46041211459346	-0.0046623	0.00315793705202507	0.141432205382548
FUT8	255	0.0285774010497945	0.0124686064473084	0.0219086280585653	1.02898965263165	1.00414750962325	1.05444637872006	1	255.659118214677	0.458973595691912	0.000271916598021579	0.00314444361017953	0.93115701565068
NRAC	16	0.220429813695791	0.0623234702137161	0.000404903792942272	1.24661242654868	1.10326703752134	1.40858240949261	1	14.9287767760477	0.456559651334103	0.00237680176356236	0.01455422873331	0.872610984919177
BTD	118	0.0440822582812196	0.0184835483861046	0.0170816448466936	1.04506831687636	1.00788543097708	1.08362295293821	1	118.005633851343	0.456553255588773	0.00404679899109511	0.00385333404818387	0.295805895323569
ENG	118	0.0659341237368038	0.0162089772644633	4.74685595972761e-05	1.06815634869945	1.03475483917671	1.1026360467903	0.225902875123437	118.043772391012	0.455570848135271	0.00179822753420511	0.00383522809632665	0.640041770018049
MMP1	232	-0.0304128	0.0128537333084208	0.0179780388211338	0.970044982965596	0.94591160825997	0.994794080926542	1	232.789809824336	0.454595901908247	-0.00725584	0.0033698010899749	0.0323436262338934
ITGB6	5	-0.402607	0.203969212333168	0.0483974586785044	0.668574772247054	0.448257832076137	0.997176611538331	1	3.67402077800418	0.451915722484758	-0.0655167	0.0974946890211259	0.549704915615149
C10orf35	25	-0.116957	0.0436924787580673	0.00743248603752556	0.889623588100843	0.81660963699406	0.969165795567479	1	24.3103717079504	0.443968672316718	0.00490197308009796	0.00777297450100187	0.534490654082879
SORCS1	7	0.297354926607986	0.121995811352834	0.0147925218131529	1.34629304988546	1.05997268227842	1.7099544228573	1	5.82397800538962	0.443194441191019	0.0160670572943515	0.0255272755075229	0.556717293944228
ENO3	33	0.115120134912367	0.0346300065389089	0.000886444201222416	1.12200822183503	1.04838	1.2008083412559	1	32.672550245311	0.433764530694961	0.00315501482548842	0.0103380228812469	0.762264636802392
NCMAP	113	0.0578820184025718	0.0215693413238173	0.0072848995736884	1.05958997621742	1.01572852069227	1.10534546862505	1	113.888994713507	0.432500560670472	-0.000895228	0.0043774938269338	0.838331871770635
PROK2	97	0.0453181008943319	0.0186548724707502	0.01512841328402	1.04636065523489	1.0087929840051	1.08532735475295	1	97.780883839542	0.430225299778883	0.00207138791562049	0.00430151439440936	0.631234118340783
CD79A	6	-0.285832	0.118381576717278	0.0157569378757262	0.751388836795537	0.595794248081653	0.947617715140437	1	4.92636388304609	0.42493285475663	-0.000700899	0.0241240229817188	0.978213340570494
TMEM190	235	0.0318078014090991	0.0104327846300712	0.0022973336941724	1.03231907596505	1.01142430814864	1.05364550368777	1	237.583669738533	0.422461280394407	0.00635368849212373	0.0032133692725255	0.0491903086028009
GP1BA	49	-0.0766691	0.0384109502766502	0.0459314798454145	0.926196263793815	0.859027295676972	0.998617300501012	1	49.3819065636484	0.417748687378194	-0.00396247	0.00777094849181308	0.612502283095389
FKBP7	59	0.0927984496488215	0.0296094573251629	0.00172393022596979	1.09724056375928	1.03537524161018	1.16280243758433	1	59.6119026295506	0.416793088944359	0.00614706523631331	0.00651032339725036	0.349051258617332
CCDC126	78	0.0749182802901121	0.0249211708748496	0.00264525990475326	1.07779607010355	1.02641565380337	1.13174849236388	1	78.9658760127602	0.416549757950179	-0.00421406	0.00543546326645968	0.440574490803222
SPTLC1	5	-0.252622	0.118153500546084	0.0325100945231929	0.776761547736253	0.616188272386499	0.979178814463329	1	3.95184723711209	0.412561840647593	-0.0277053	0.0830558686720974	0.760656002217082
EGFL6	14	-0.15289	0.0561693399411468	0.00648994651338491	0.858224374831719	0.768756033960044	0.958105100991736	1	13.5085875630392	0.409337746921387	0.00323313523712692	0.0125862414151992	0.801623981050136
IGLON5	8	0.206002982365995	0.0935962251527454	0.0277377704898767	1.22875686859255	1.02281065418641	1.47617101555748	1	7.19477564956057	0.408885726275676	0.00509538801901636	0.0192711808488728	0.80031603393043
CRYBB1	22	-0.111519	0.0458484250075097	0.0150013396692647	0.894474158329203	0.817599902339909	0.978576462190071	1	21.8828	0.406287916891437	-0.00773724	0.0116293223705637	0.51344503899635
TDO2	64	-0.0606779	0.0278893773768918	0.0295803484825447	0.941126298305259	0.891062141009906	0.994003300777552	1	65.0392631461193	0.405542697087127	0.00247162350846839	0.00674041508678814	0.715100887213673
CD300C	96	-0.0491303	0.0219907079448793	0.0254737978306063	0.952057028619143	0.911893447563641	0.993989580871347	1	97.744472122014	0.403037170656367	-0.00903112	0.00465967198505533	0.0556060719772869
IGFALS	37	0.120625164588976	0.0429955462221488	0.00502343769895129	1.12820194306131	1.03702277769193	1.22739794313895	1	37.4576595809541	0.402093891211268	0.00827606880166338	0.00938844894573501	0.384052406478294
COL11A2	35	-0.0879101	0.0344646491032142	0.0107496363594703	0.915843162406639	0.856020579814329	0.979846417137451	1	35.6644283188773	0.390017812742127	-0.000808516	0.00610338621562426	0.895416935775585
ZP4	9	0.262024978925834	0.0894037450489655	0.00338084492180449	1.29955900361192	1.0906715840111	1.54845292444296	1	8.5065530452234	0.385613883662238	0.0234517130268597	0.0228773011177404	0.33942596154537
BAGE3	13	-0.129695	0.0498133506731358	0.00922440680119931	0.878363112682897	0.796658343565915	0.968447470553796	1	12.8900582567919	0.377082154610124	0.0153905803745881	0.0116638361707883	0.213802000764877
SRSF6	3	-0.415049	0.196999215525329	0.0351299041734368	0.660307699384897	0.448804542295879	0.971483612078805	1	1.95823141080028	0.375643131214957	0.176222169238569	0.143427537838954	0.434913382827332
ITCH	18	-0.191909	0.0808303075821971	0.0175858683676068	0.825381749613117	0.704450878275723	0.967072444088525	1	18.2591196059122	0.372672997164492	0.0254706599776716	0.0207688312958276	0.237795520556143
CPVL	4	-0.569161	0.228349481569795	0.0126847339786531	0.566000070112443	0.361777440750727	0.885505958311046	1	3.12750292469604	0.372381435611214	-0.0681881	0.0693765327438536	0.429299565739229
DHX58	20	-0.113724	0.0544304034437481	0.0366768896468237	0.892504464211599	0.802191955156255	0.992984551287945	1	20.3778974735844	0.372168781937192	0.0119993574080617	0.0143764934740502	0.414854878899264
EPHA4	87	0.0833277819597344	0.0201644042622122	3.58964149305052e-05	1.08689801572753	1.04477917741221	1.13071481719084	0.170831038654274	90.008716884082	0.362529955713577	0.000689229545051041	0.00438662337190407	0.875522305793858
ZHX3	13	-0.305951	0.0796505410034416	0.00012245332995775	0.736422982557126	0.629980960716519	0.860849522534011	0.582755397268931	13.1184870369872	0.360487711380324	0.00530489661563082	0.0156530802051422	0.741063052888359
SPON2	32	0.086168246678002	0.0431171227108602	0.0456658034434774	1.08998970002494	1.0016600625455	1.1861085318119	1	33.2001128353093	0.360406316238612	0.00223771893840549	0.0098505977420344	0.821835784900275
NAP1L2	8	0.179860548243574	0.0884917786515203	0.0421019116462025	1.19705042069818	1.00643729296628	1.42376452036112	1	7.76418542733911	0.353846486593628	-0.0383624	0.0245944620617634	0.169824787314513
PRKCG	5	-0.499837	0.17167506484636	0.00359662887013899	0.606629427196945	0.433302014820499	0.849290447203995	1	4.4059903684164	0.353840576163228	0.000458229827787927	0.0762283780839228	0.995581115196391
RTN4R	62	0.053791938010193	0.0247469508736342	0.0297292187070332	1.05526501877281	1.00530191999277	1.10771126335221	1	64.7188072946055	0.348201460651006	0.00272240838413864	0.00723991523104653	0.708222655231462
IL1RAP	213	0.0222696706179176	0.0111379367522744	0.0455604341800675	1.02251949075673	1.00043941109624	1.04508688620307	1	219.566109587292	0.346255887551493	-0.00067287	0.00291028840961136	0.817380332179185
CPNE1	178	-0.0393796	0.0153027629361406	0.0100714711886535	0.961385692088674	0.932978594217658	0.990657722139757	1	184.373741764961	0.336542634907802	0.000345423679587134	0.00360444593744341	0.923762499109139
NAGLU	462	0.0292515739280594	0.00892864599915823	0.0010523305760811	1.02968360344259	1.01182074706447	1.04786181373978	1	473.351861863022	0.335375056819488	-0.00384398	0.0021728053023788	0.0775346453176282
C1S	55	-0.0560591	0.0278334310334719	0.0439997206372547	0.94548322612583	0.89528546468136	0.998495525897393	1	57.8550587112906	0.334940860937534	0.00735830894554302	0.00728322948975254	0.31693782567675
YWHAE	7	0.359916842341559	0.118849093279303	0.0024589180975004	1.43321022719819	1.13538592993747	1.80915713431345	1	6.93837708483944	0.326583697695186	-0.049014	0.0327569308693675	0.194828554910397
ANK2	77	0.0526553402441308	0.0262949781426342	0.0452324274964585	1.05406628827613	1.00111780736605	1.1098151804965	1	81.110222931321	0.32298658590239	-0.000259931	0.00506534135012945	0.959210513025297
FGFBP3	40	-0.0734442	0.0355958815999708	0.0390862897761602	0.929188016840864	0.86657024784533	0.996330502676986	1	42.5003181388211	0.322725820762004	-0.012188	0.00743928628715764	0.109607872914099
SMIM13	3	-0.697761	0.21311731263065	0.00106010989550271	0.49769858579547	0.32776100897332	0.755745422796686	1	2.31190400988992	0.314757743295475	-0.0580686	0.0750923619103256	0.580948746202041
B4GALT6	150	-0.0458125	0.016945647548841	0.00686140861601641	0.955221043836822	0.924015922852335	0.987479999015693	1	157.243163467622	0.305923755557428	0.00112849910860665	0.0037728426213307	0.765274882657969
SNRPD3	7	-0.301151	0.140703350581208	0.0323287286603295	0.739966384954203	0.561620408677882	0.974947210610076	1	7.25125299854736	0.298235292353755	-0.00113674	0.0518576429621217	0.983359378659089
LIFR	51	0.154998651777711	0.0296090790008447	1.65132050094335e-07	1.1676563868437	1.10182165155185	1.23742480084375	0.000785863426398941	55.0345292383597	0.289901483355333	0.00434956791584201	0.00690767094430206	0.531834331114491
CD1D	8	-0.441681	0.172483915440336	0.0104458458767713	0.642954501445804	0.458520722820582	0.901574280844841	1	8.51196118414846	0.289618065049058	-0.00284554	0.0353081053455971	0.938387610684565
GPC5	124	-0.0803895	0.0190507051746452	2.4455423524338e-05	0.922756817053381	0.888936982787625	0.957863335540753	0.116383360552325	131.221957110838	0.289359163778209	0.000606622406957902	0.00462460667514731	0.895854710199782
APOC2	6	-0.370133	0.140893721830377	0.00861321085184045	0.690642509097496	0.523988974011342	0.910299832687243	1	6.22296869328959	0.285123752601864	-0.0635333	0.0348434277533717	0.142315109832686
DEFB113	19	-0.175437	0.0625267999045524	0.0050192764756372	0.839089988118412	0.742308874381536	0.94848927779176	1	20.8959834571894	0.284693263205713	0.00419004305557468	0.0159577483641892	0.79603668944689
ISLR2	111	0.087243281240035	0.0195386002591555	8.00031053322103e-06	1.09116210670066	1.05016534660823	1.13375931413551	0.0380734778275989	118.113525018229	0.281358104061945	0.00208309945577254	0.00413991398527687	0.615856819422804
NTM	83	0.0650003188157695	0.0236679619656611	0.00602638993783493	1.06715936461137	1.01878537955053	1.11783024406984	1	89.0613870654558	0.278249586904019	-0.00348258	0.00489324547325023	0.478687904698402
DNASE1L2	8	-0.494457	0.160731804226496	0.00209598844570861	0.609902294234935	0.445084625909363	0.835752993608878	1	8.72053048332287	0.273348402930384	-0.0793908	0.0459495857530043	0.134767589447083
AMY2B	164	0.0435773072360037	0.0178851448339977	0.0148298213191495	1.04454074174844	1.00855884259787	1.08180635089371	1	173.85543502616	0.265949640677405	0.00394350005761599	0.00430569503765626	0.361091164281319
PPIE	36	-0.183291	0.0486812706354312	0.000166466506606688	0.832525841902622	0.756762126524041	0.915874689209426	0.792214104941227	39.8451200476396	0.263281188001218	0.00584849274616174	0.0108859512492594	0.594592896438766
TAPBPL	399	0.0178927929371905	0.00838763057756722	0.0329053964056965	1.01805382797848	1.00145409317492	1.03492871388225	1	415.82873241531	0.259051853088385	3.11536673292682e-05	0.00215325287804933	0.988463726900631
ADPGK	4	-0.43409	0.19569773219936	0.0265435449604408	0.647853963611746	0.441464562659823	0.950732615181317	1	4.05140241552636	0.255966826257168	-0.00871756	0.101861294602712	0.939594453617916
CRISP2	342	-0.0230847	0.0101894797984964	0.0234796121490742	0.977179746592551	0.957857704299486	0.99689155587992	1	357.866871515603	0.254324705992372	0.00130896949546872	0.00249830855861119	0.600660046236112
FGF19	26	-0.22182	0.0456224982601164	1.16156720320655e-06	0.80105923223313	0.732537691544692	0.875990274565664	0.00276394916002999	29.3073243732045	0.251273657887031	0.0225577807580684	0.0105346561766351	0.0426108277212108
ADGRF5	210	0.0323457012809824	0.0115075746151251	0.00494156841225795	1.03287450963421	1.00983894226674	1.05643554432299	1	222.404591884943	0.249974582726309	-0.00194427	0.00287534826400054	0.499673526434283
CADM2	5	0.506913235009461	0.163708678562878	0.00195862988060027	1.66015875777517	1.20447552716153	2.28823835674992	1	5.40452573615172	0.248250081092153	-0.036961	0.034543133862655	0.363059570141568
TNFSF14	8	-0.283194	0.0958695248715263	0.0031372893588311	0.753373363775709	0.624316012954681	0.909109190649458	1	9.06196287193801	0.248237938289672	-0.00147016	0.0284968315112802	0.960529892323238
PCOLCE	23	0.120229760591285	0.060639771555758	0.0474022664776177	1.12775593568519	1.00137675520048	1.27008485454463	1	26.2849	0.239649710808265	0.0110639674270736	0.0109491656326626	0.323764986122291
NSF	3	-0.700723	0.297598256783876	0.0185429682434565	0.496226412493524	0.276923062825888	0.889202401358002	1	2.86535526189259	0.238668998390126	-0.0832548	0.0588572786021656	0.39176157862546
CRELD1	284	-0.0271172	0.0117992382290843	0.0215496618083113	0.973247205100606	0.950997665577649	0.996017294806704	1	299.649057725349	0.237479682621165	0.000542195363437572	0.00289084482014261	0.851359578904843
SAR1A	8	0.0449699169312294	0.0936994016678257	0.631271	1.04599639265399	0.870505753533212	1.25686527516261	1	9.2517203799366	0.23508528792358	0.0132312599031647	0.0215914143320069	0.562498639717523
ADAM22	67	-0.0701594	0.034191424774714	0.0401736382753571	0.932245203597182	0.87181799562685	0.996860725506211	1	73.9789274182422	0.233975167035572	-0.0016816	0.00756958600970706	0.824892032254138
NDUFS4	481	-0.024244	0.00981712674947339	0.0135279691584959	0.976047550330853	0.957446396192242	0.995010085468614	1	502.508223152521	0.230612393900973	0.00105209374760562	0.00240973914202535	0.662597702192359
APOBEC3G	10	0.186793479594434	0.0919070089098636	0.0421113349644412	1.2053783241227	1.00667794080498	1.44329864137383	1	11.7628365610897	0.227012063971448	0.0238990424581857	0.0238260743369282	0.34520153024193
C1orf162	29	-0.123801	0.0480376705917756	0.00996162155555252	0.883555917269059	0.804162003703035	0.970788293088091	1	33.3959207645663	0.221471609707625	0.00656281481860927	0.0107344867438093	0.546063833151186
APTX	12	-0.193764	0.0879008908762153	0.0275002438007543	0.823852559660747	0.693468512747022	0.978751057305995	1	14.2179520397753	0.221167080493898	-0.00185943	0.0280035467767979	0.948368370882746
C1QTNF5	37	-0.101603	0.0412490305792496	0.0137718331961188	0.903388148926059	0.833225409246703	0.979459025808965	1	42.5372885308065	0.210198304947134	0.0026800483829996	0.00831854961058999	0.749234886956252
VNN2	228	-0.0559016	0.013362377174556	2.87048540266354e-05	0.945632205925398	0.921187358996138	0.970725727128744	0.136606400312758	244.097297952245	0.207760981267579	-0.00255213	0.00308817626103115	0.409436879477303
NTNG1	167	-0.0407291	0.0139213137721539	0.00343724243086123	0.960089223518321	0.934246616105003	0.986646674685319	1	180.623216489616	0.207116801921856	0.010466872912721	0.00306857820046072	0.000813971520275074
CTHRC1	27	0.146771811326422	0.0561510312328484	0.00895216209902263	1.15808966993099	1.03739814012488	1.29282252563073	1	31.7060571924039	0.203019662068239	0.00724577689156625	0.011591880353817	0.537587045762423
SERPING1	177	-0.0346965	0.0151468703943671	0.0219824323997881	0.965898520891127	0.937644530551658	0.995003887145553	1	191.651197553533	0.198782191597617	0.00371493121658582	0.00372867478463376	0.320473179990901
EGLN1	55	-0.0820018	0.0384265088578478	0.0328436467943602	0.921270334133202	0.854432544734406	0.993336494243353	1	62.5514756967918	0.198651085862564	0.0105114656816105	0.00719827972313056	0.150117401074787
DVL2	23	-0.100292	0.0440461052808966	0.0227881500634886	0.904573639995214	0.829757384568788	0.986135809564894	1	27.3420896523539	0.198520703336369	-0.00793564	0.0107859690172461	0.470029254254844
MDM4	23	-0.165584	0.0525254747034857	0.00161908831549238	0.847398919087607	0.764499699429495	0.939287390965246	1	27.5619242816729	0.190657109772308	-0.00929299	0.0144817611289762	0.528008857853332
FAM3D	188	-0.0976873	0.0151369711351331	1.0925298859976e-10	0.906932415698662	0.88042035521336	0.934242832726966	5.19934972746256e-07	204.158657455922	0.185204680496963	0.0028300350646252	0.00352489999438514	0.423074826358079
GCK	13	-0.244367	0.101294506188316	0.0158462018031539	0.783200313917784	0.642168840085579	0.95520475836101	1	16.2414790884096	0.180424542886572	-0.0128195	0.020885218022622	0.551824433398722
MAN2B2	114	0.0401087129907932	0.0183206942060832	0.0285781461697967	1.04092392999514	1.00420898534906	1.07898121192363	1	126.614689825081	0.179948776016589	0.00388338626207097	0.00449799816577763	0.389785310137945
CLIC5	47	-0.107391	0.0344650587061066	0.00183368177482371	0.898174796921517	0.839505632340901	0.960944077975431	1	54.6254921499274	0.17955531620558	-0.017895	0.0064752570803694	0.00825407022107795
ADH7	36	0.0992695784232931	0.0394100608677494	0.0117725681314518	1.10436397213238	1.02227021913948	1.19305029150771	1	42.5005512829507	0.179339162147694	-0.00907878	0.00782284814320132	0.253910390936349
TFF3	11	-0.388958	0.112682194435146	0.000556835502746154	0.677762902101689	0.543451476970542	0.845268751547075	1	13.9408615425894	0.175706227966873	0.000295739699744246	0.0186172866488288	0.987672536035677
SULT1B1	76	-0.0856427	0.0257375587212905	0.00087617685653685	0.917922190535901	0.872765592851806	0.965415175368051	1	86.2903541395282	0.175386124323973	-0.00654201	0.00623686726455285	0.297626228525483
CTRB2	317	0.0328761657391233	0.0100496546982261	0.00107026771245349	1.03342255819858	1.01326606622375	1.05398001511468	1	339.360313096442	0.175247888909413	-0.000901882	0.00240195538628977	0.707557657345591
ATG4B	4	0.468288167279938	0.22188429547115	0.034814783126826	1.5972576137569	1.03395881874072	2.46744051935412	1	4.97356319466311	0.173743244126028	-0.0673366	0.11491773067212	0.617222869005741
ERAP2	674	-0.0220547	0.00741957374871931	0.00295384318587788	0.978186736709279	0.964064522661026	0.992515821692968	1	707.555357813311	0.172504046487176	0.000303598497549119	0.0019651748543166	0.877270329412282
LPO	68	0.0873927689324994	0.0282898035108266	0.00200698482198326	1.09132523419857	1.03246046447162	1.15354612382962	1	78.023811992873	0.168158433316041	0.0100991056209848	0.00595677887657041	0.0947133098051727
C9orf89	7	-0.457576	0.180577349371199	0.0112781465310273	0.632815822725963	0.444187964217915	0.901545961960997	1	9.13701482524074	0.166017821796094	0.046431559229486	0.0350973324632377	0.243127299836938
APOL1	175	-0.0437238	0.0150218980317086	0.00360650245878589	0.957218260586871	0.929445816966811	0.985820562828649	1	192.098868020194	0.165049736359448	-0.0038242	0.00381220283429268	0.31719034444905
QSOX2	227	-0.0630698	0.011322971609095	2.54633726062813e-08	0.93887796596715	0.918270936350226	0.959947440438661	0.000121180190233293	246.850288561537	0.162751778968423	-0.0014869	0.00285815937754144	0.603413981951977
VWC2	70	-0.0913052	0.0311470884234658	0.00337415286950518	0.912739076842571	0.858684665619102	0.970196226567966	1	80.5404482679883	0.161466158558671	0.0030520286497452	0.00688647075718221	0.659033701018044
AMIGO1	4	0.605478073258582	0.245554872943902	0.0136724945103787	1.83212789089996	1.13223156580026	2.96466969302436	1	5.18714320367392	0.158595427181903	-0.0532287	0.200130157866428	0.815170814922436
MCTS1	11	-0.280379	0.0867140537696876	0.00122335665467923	0.755497130422576	0.637412133715656	0.895458187702722	1	14.4384331061766	0.153915989001119	-0.0101655	0.0163553417490887	0.549661439898416
CEL	80	0.0595013005946288	0.0257447015735007	0.0208214965949441	1.06130714130901	1.00908268502408	1.11623444234069	1	91.8521752924626	0.152885755722192	-0.00264611	0.00457290625370187	0.564493585264268
SELL	90	0.054941382427214	0.0244601498169794	0.0246938337913413	1.05647868464422	1.00702404246186	1.10836202915171	1	102.875852691593	0.149215251050044	-0.000535763	0.005320355450143	0.920017154023433
FLRT3	261	0.0305844185215597	0.0102461262212567	0.0028360259575614	1.03105692667637	1.01055735080306	1.05197234496639	1	283.740083822082	0.149170547952697	-0.00308836	0.00281517847775378	0.27364277823074
HTATIP2	105	0.0527690743786545	0.0210168975950642	0.0120460390736807	1.05418617841082	1.01164321574535	1.09851821418447	1	119.108847920735	0.147665554623553	0.00315487777427809	0.00452113146065944	0.486870104899305
TNFAIP6	192	-0.0428124	0.0153416083291115	0.00526095821691892	0.958091136294278	0.929710598166661	0.987338024602264	1	211.553084375688	0.146883438344618	-0.00302152	0.00353612963846601	0.393919557365949
MYNN	13	-0.336315	0.107031698313577	0.00167685443976074	0.714398299075247	0.579206185240107	0.881145510402375	1	17.1406724347307	0.144381869941173	0.0258735566992751	0.0299649141799694	0.406317141742518
FAS	30	-0.134143	0.0487292907127988	0.00590831412581223	0.874464746235881	0.794809585440501	0.962102881516679	1	37.3368600894316	0.137802588898787	-0.00230848	0.0104016465240748	0.825975602892007
GGT2	61	0.0987030277894034	0.0310489892236414	0.00147812155956732	1.10373847122962	1.03857232841186	1.17299352153467	1	72.0293616974225	0.137365489301536	0.00614914361556115	0.00718929924432566	0.395834741392909
THSD1	121	0.0675482634371132	0.0183068972298587	0.000224455771700575	1.06988189452939	1.03217347087494	1.10896792113007	1	137.560020300265	0.130285820656501	0.000716674371158192	0.00403316831554731	0.859264531040533
KDELC2	21	-0.133389	0.0460197587847591	0.00374943312092208	0.875124937498046	0.799645044361804	0.957729509650347	1	27.3796147970463	0.124917663589346	0.0119228811852409	0.00827413769624402	0.165867842389858
PSAPL1	57	-0.0857575	0.0280238165040732	0.00221214688190653	0.917816758828836	0.868763625885952	0.969639586289096	1	68.3564166469551	0.124401580706711	-0.00538748	0.00618864674943854	0.387787433940072
BRSK2	12	0.176024154043407	0.0853864256242097	0.0392553214822106	1.19246686119915	1.00870442491566	1.40970653041107	1	16.5069755817459	0.12332854020228	0.0103617001289982	0.016247724576291	0.537975640003835
ENO2	12	-0.177868	0.0903968451790138	0.0491099601446475	0.837052851340287	0.701141271822343	0.999309988008292	1	16.6908724048694	0.117357861294256	-0.0143268	0.0198278939925039	0.486506161214781
PARK2	12	-0.124603	0.0940505347796587	0.185219	0.882847035760046	0.734223079155456	1.06155596395421	1	16.8851635290724	0.111318615678121	-0.0318518	0.0233131479685355	0.201791934636416
NOTCH2	4	-0.724233	0.300111403328416	0.0158125396662689	0.484696193586452	0.269159445758065	0.872829855238902	1	6.03953375436732	0.109702583779984	-0.0124802	0.069078088083227	0.873278584499785
ICAM5	146	-0.0304689	0.0146917836558058	0.0380913021782504	0.96999063457391	0.942457212493712	0.998328431984251	1	166.45729705936	0.10722323233733	0.00318948420156996	0.00387106568040412	0.411342331237913
IL6R	319	0.0327824415268573	0.00987010873155807	0.000895715470112085	1.03332570602215	1.01352771099221	1.05351043010049	1	349.883973021601	0.105546820175028	0.00133006002896979	0.00264061373591196	0.614826609379485
GALNT16	35	0.0861874985016774	0.0397819999679776	0.0302733921139219	1.09001068451645	1.00824861244035	1.17840310187415	1	44.7223189837808	0.103240634711117	-5.06727e-05	0.011274290170702	0.99644095412239
ECI2	46	-0.114918	0.0314124079315292	0.000253824203737292	0.891439044514872	0.838210063369647	0.948048233745846	1	57.3456903450055	0.10253383122657	0.00382034067348428	0.0079116362841868	0.631577630008174
BPIFA2	59	0.135242803784273	0.0300653119037858	6.84988729164236e-06	1.14481471595385	1.07930227689766	1.21430368666661	0.032598613620926	72.1847094241615	0.0996500942143776	-0.00847651	0.00818050816048376	0.304492355545809
FAIM	63	0.0799820255811579	0.0338463122894304	0.0181230604375638	1.08326759639447	1.0137367473799	1.15756747344041	1	76.8123800971154	0.0975308001900962	-0.000213596	0.00648335038324429	0.973825819186121
PCOLCE2	123	-0.0399856	0.0203539185178059	0.0494700856839046	0.96080324272708	0.923227760800911	0.999908051328564	1	142.885628678646	0.0951485747922843	-0.00158278	0.0042147159792665	0.707919403031334
DCUN1D5	77	0.0722882544502479	0.025961870112495	0.00536267060257768	1.07496516290041	1.02163367585574	1.13108	1	92.8479672922842	0.0917463507679086	0.00404290639430268	0.00603643313596563	0.505073419250629
IL3RA	134	0.0543974298997365	0.014534442802141	0.000182084905595362	1.05590416666291	1.02624850190499	1.08641679584085	0.662393084654769	155.243333283971	0.0909713843991929	0.000976528373997517	0.00381565325573929	0.798405667143272
BECN1	12	-0.212935	0.100169340972109	0.03352377042925	0.808208385941116	0.664136712336671	0.983533635427786	1	17.756836921728	0.0873970702383803	-0.0375802	0.0244794098800449	0.155751661821758
ADH5	21	0.150163192249611	0.0670516870375396	0.0251224910361719	1.16202386054369	1.01891861716235	1.32522797182113	1	29.1141811189891	0.0855353379791617	0.0377475325287925	0.0178927663086365	0.0483797145870618
ANXA4	24	0.122999408527222	0.0548373764267082	0.0248977867850073	1.13088375206034	1.01563918248448	1.25920512198594	1	32.8123750917108	0.0843921485653608	-0.0171301	0.0108493474271323	0.128629450373498
EFNB2	16	0.281958569374158	0.081296454393399	0.000523808346499808	1.32572379328253	1.13045196158444	1.55472645968259	1	23.1047647636591	0.081940708430356	-0.0150022	0.0138277362481631	0.296279723673122
SEMA4C	56	0.0832691040012511	0.0370656702351561	0.0246701425826187	1.08683	1.01067698686746	1.16873015016695	1	70.2474638358783	0.0807605239551827	0.00438238262943303	0.00812324974432072	0.591768962783472
GRIA4	25	-0.105604	0.0474954472144516	0.0261853540211871	0.899781039374781	0.819799966823072	0.987565200759625	1	34.4848477461623	0.076413508216529	-0.022138	0.0124334739781945	0.088206900496615
COLEC12	92	0.0721086522482672	0.0265563373113716	0.006621402934901	1.07477211412661	1.02026074922106	1.13219595891157	1	111.098608488862	0.0747939020362855	0.0106443691753944	0.00544835295586736	0.0538439298930693
FLT4	169	0.0443261345165644	0.0172624678121745	0.0102353546578094	1.04532321528372	1.01054692845013	1.08129627001783	1	195.178197492177	0.0741671296868711	-0.00219248	0.00391014762154523	0.5757429680679
ADH6	20	0.149552094263813	0.0676089595695985	0.0269655656033532	1.1613139670324	1.0171845172572	1.32586576687297	1	28.6688015918009	0.0713763321097076	0.0379988486744609	0.0177926730171416	0.0467015203565011
CCK	17	0.274275484833975	0.0796571937742672	0.0005748784035437	1.31557717388181	1.12540996773374	1.53787806227103	1	25.0708577317813	0.0685860072630462	0.0228961921642113	0.0162517371686873	0.179272450246386
DNAJC17	19	0.179916693752094	0.08577854061452	0.0359532498495682	1.19711763158955	1.01186053909199	1.41629262976158	1	27.6562955733093	0.0674819231348129	0.00630427810440061	0.0148299403288329	0.676092499081751
SYTL1	10	-0.366062	0.148868813830514	0.013934238156468	0.693460083217134	0.517966622338633	0.928412886614774	1	16.0853019814541	0.0651214866190622	0.0392774277193788	0.0328902252122424	0.266604983815638
FCGR3A	353	-0.029464	0.00844684061175248	0.000486332654158574	0.970965788729489	0.955023002944245	0.98717471723361	1	392.989323963171	0.0650708427856048	-0.00244036	0.00260161907438848	0.34888048013033
FOLR1	24	-0.133543	0.0566882249877008	0.018485618168375	0.874989856973488	0.782977040657372	0.977815708572623	1	34.015548354642	0.064933707955378	-0.0143783	0.012593967035706	0.265861034187424
CHST15	46	0.130717055252766	0.0371835796308553	0.000439007628111713	1.13964527904356	1.05954252966043	1.22580389714279	1	60.2773778190201	0.0635063720996082	-0.00160205	0.00729690148905922	0.827235657940181
DPEP2	72	0.096187967827021	0.0291733214705103	0.000976814450689357	1.10096599073049	1.03977906984494	1.16575352197263	1	90.0960243781945	0.0626755180322061	-0.00822025	0.00634405182737273	0.199321202399988
SFTPB	56	-0.151455	0.0317250412727798	1.80610928406018e-06	0.85945651842279	0.807642211790153	0.914594973214882	0.0085952740828424	72.2767383275419	0.0590363521081209	0.00511911235486163	0.00752031430169208	0.498966932048856
TMCC3	72	0.0930306895532717	0.0304143363410281	0.00222242097664073	1.0974954163953	1.03398326405817	1.16490878612608	1	91.170248856858	0.0537679634848609	0.00541706523879231	0.00626042005509683	0.389836676912228
ENPEP	157	0.0501795233796279	0.0198876912082404	0.0116310518196965	1.05145984105769	1.01126259946564	1.09325490524543	1	185.641457753745	0.052676270997338	0.00276039742593805	0.00438926708385791	0.530342137892743

## Sheet: Table S3
Table S3. Differentially expressed genes between LUAD tumor and normal tissues (GEPIA2)
id	ID	turmo	normal	Log2FC	p
A2M	ENSG00000175899.14	224.348	1663.72	-2.885	2.02e-149
A2M-AS1	ENSG00000245105.2	0.53	2.23	-1.078	1.62e-136
A4GALT	ENSG00000128274.15	10.5	22.6	-1.037	2.17e-27
AASS	ENSG00000008311.14	3.89	18.78	-2.016	1.58e-80
AATK	ENSG00000181409.11	1.8	15.56	-2.564	2.09e-112
ABC7-42404400C24.1	ENSG00000277758.4	0.55	6.97	-2.362	6.25e-97
ABCA10	ENSG00000154263.17	0.39	5.63	-2.254	2.74e-130
ABCA3	ENSG00000167972.13	31.519	144.046	-2.157	2.46e-34
ABCA5	ENSG00000154265.15	4.65	11.92	-1.193	1.55e-57
ABCA6	ENSG00000154262.12	1.65	15.36	-2.626	2.1e-142
ABCA7	ENSG00000064687.12	13.71	29.009	-1.029	5.69e-25
ABCA8	ENSG00000141338.13	1.38	27.35	-3.574	6.06e-203
ABCA9	ENSG00000154258.16	0.43	7.2	-2.52	1.07e-154
ABCC3	ENSG00000108846.15	67.751	24.989	1.403	9.71e-32
ABCC8	ENSG00000006071.11	0.32	7.62	-2.707	2.59e-71
ABCC9	ENSG00000069431.10	1.79	5.27	-1.168	8.92e-61
ABCG1	ENSG00000160179.18	13.69	30.819	-1.115	9.22e-56
ABHD11	ENSG00000106077.18	47.081	22.06	1.06	1.21e-64
ABHD17A	ENSG00000129968.15	30.06	64.088	-1.067	3.16e-59
ABI3BP	ENSG00000154175.16	8.96	79.368	-3.012	1.76e-156
ABLIM2	ENSG00000163995.18	2.2	5.64	-1.053	1.56e-37
ABLIM3	ENSG00000173210.19	3.67	26.35	-2.55	1.6e-140
ABR	ENSG00000159842.14	34.139	83.198	-1.261	5.92e-65
ABTB1	ENSG00000114626.17	17.2	61.96	-1.791	5.83e-109
AC000089.3	ENSG00000235776.2	2.69	0.46	1.338	7.06e-91
AC000123.3	ENSG00000279265.1	1.91	5.98	-1.262	3.79e-63
AC000123.4	ENSG00000224138.1	0.97	3.5	-1.192	1.74e-75
AC002116.8	ENSG00000248101.2	0.22	2.43	-1.491	7.62e-56
AC002398.12	ENSG00000267328.1	0.49	3.86	-1.706	2.85e-82
AC004540.4	ENSG00000225792.1	0.72	4.46	-1.667	3.8e-93
AC004623.3	ENSG00000279488.1	0.32	2.17	-1.264	1.94e-81
AC005083.1	ENSG00000233834.6	5.64	2.08	1.108	1.11e-48
AC005104.3	ENSG00000223374.1	0.98	5.09	-1.621	3.37e-77
AC005154.6	ENSG00000196295.11	17.89	66.031	-1.827	2.62e-64
AC005154.7	ENSG00000244480.1	0.47	2.78	-1.363	1.85e-110
AC005253.2	ENSG00000268030.1	1.17	5.1	-1.491	3.55e-81
AC005255.3	ENSG00000256210.3	6.55	0	2.916	3.47e-103
AC005519.4	ENSG00000258559.2	0.64	3.34	-1.404	4.26e-68
AC005538.3	ENSG00000279809.1	1.66	0.14	1.222	1.88e-67
AC005682.5	ENSG00000228649.8	0.96	2.93	-1.004	2.04e-46
AC005740.6	ENSG00000271871.1	0.19	1.41	-1.018	9.02e-99
AC005943.2	ENSG00000267059.2	1.47	0.07	1.207	1.03e-07
AC006128.2	ENSG00000279716.1	2.31	13.45	-2.126	5.37e-52
AC006273.5	ENSG00000267530.2	1.18	3.66	-1.096	6.87e-43
AC006547.13	ENSG00000236540.7	1.68	4.95	-1.151	1.1e-86
AC007009.1	ENSG00000244239.1	4.95	1.92	1.027	2.58e-37
AC007193.10	ENSG00000269124.1	0	1.01	-1.007	3.44e-64
AC007278.3	ENSG00000234389.1	0.04	2.81	-1.873	3.04e-108
AC007326.1	ENSG00000279560.1	1.65	5.5	-1.294	1.95e-19
AC007566.10	ENSG00000244055.1	1.1	6.54	-1.844	3.73e-102
AC007743.1	ENSG00000233251.7	0.41	3.33	-1.619	3.97e-138
AC008268.1	ENSG00000235584.2	0.85	4.9	-1.673	1.06e-19
AC009005.2	ENSG00000267751.5	4.15	1.34	1.138	1.51e-58
AC009065.4	ENSG00000279473.1	3.09	0	2.032	2.4e-108
AC009120.6	ENSG00000259972.2	3.99	12.13	-1.396	2.64e-46
AC009299.3	ENSG00000227403.1	3.98	1.42	1.041	7.34e-44
AC010168.1	ENSG00000281457.1	8.15	46.211	-2.367	5.55e-19
AC010976.2	ENSG00000231731.7	0.8	2.84	-1.093	2.94e-56
AC016292.3	ENSG00000108958.4	2.51	0.73	1.021	1.91e-74
AC018766.4	ENSG00000267896.1	3.14	10.81	-1.512	1.17e-49
AC024560.3	ENSG00000214135.8	6.11	22.07	-1.698	4.1e-66
AC025165.8	ENSG00000224713.4	0.13	1.28	-1.013	1.85e-104
AC068580.5	ENSG00000229512.1	0	2.27	-1.709	4.43e-52
AC068580.6	ENSG00000235027.1	1.14	4.78	-1.433	7.21e-45
AC068831.15	ENSG00000259661.1	5.94	17.94	-1.448	4.15e-44
AC073850.6	ENSG00000229436.1	0	1.71	-1.438	8.21e-72
AC074289.1	ENSG00000225889.7	1.47	7.73	-1.822	5.4e-72
AC079630.2	ENSG00000223914.1	0.24	1.92	-1.236	1.59e-26
AC079630.4	ENSG00000225342.2	1.61	7.64	-1.727	8.89e-34
AC079781.7	ENSG00000232032.1	0	1.96	-1.566	1.02e-31
AC083843.1	ENSG00000259820.1	0.94	3.94	-1.348	7.17e-64
AC090616.2	ENSG00000214708.4	1.07	3.97	-1.264	1.16e-32
AC093110.3	ENSG00000238018.2	0.75	12.91	-2.991	3.4e-239
AC093495.4	ENSG00000228242.6	2.03	8.62	-1.667	4.76e-92
AC093838.4	ENSG00000152117.17	6.13	15.33	-1.196	3.8e-32
AC093850.2	ENSG00000230838.1	1.68	0.13	1.246	3.07e-62
AC104654.2	ENSG00000234362.5	0.29	1.63	-1.028	2.05e-87
AC108488.4	ENSG00000242282.6	2.5	6.97	-1.187	2.15e-78
AC109642.1	ENSG00000235997.2	0.7	4.2	-1.613	2.72e-88
AC112229.1	ENSG00000230650.1	1.63	0.31	1.006	2.92e-48
AC114730.11	ENSG00000235351.1	0.38	2.17	-1.2	1.32e-54
AC116366.6	ENSG00000234290.2	0.57	3.21	-1.423	2.34e-107
AC124789.1	ENSG00000276170.4	0.67	4.62	-1.751	1.72e-84
AC129492.1	ENSG00000279152.1	0.16	1.44	-1.073	2.21e-39
AC132008.1	ENSG00000213519.2	0	1.18	-1.124	7.23e-62
AC132217.4	ENSG00000240801.1	4.46	11.55	-1.201	2.16e-06
AC138035.2	ENSG00000238035.8	3.71	17.92	-2.006	2.21e-63
AC144831.1	ENSG00000261888.1	0.47	2.76	-1.355	2.29e-138
AC145124.2	ENSG00000255495.1	0.97	3.09	-1.054	2.92e-77
AC145343.2	ENSG00000265055.1	2	0.31	1.195	2.61e-92
AC147651.4	ENSG00000237181.1	1.38	4.69	-1.257	8.82e-73
AC156455.1	ENSG00000256546.1	0.57	2.42	-1.123	9.78e-25
AC159540.1	ENSG00000230606.10	11.15	24.57	-1.074	4.81e-15
AC239868.2	ENSG00000280874.1	31.979	9.84	1.605	2.3e-24
AC239868.3	ENSG00000281134.1	31.979	10.13	1.567	9.79e-25
ACACB	ENSG00000076555.15	2.35	11.72	-1.925	1.08e-123
ACAD11	ENSG00000240303.7	4.84	19.251	-1.794	1.71e-105
ACADL	ENSG00000115361.7	0.77	11.28	-2.794	1.16e-135
ACADVL	ENSG00000072778.19	217.911	664.948	-1.605	1.86e-45
ACAP1	ENSG00000072818.11	9.78	29.29	-1.49	2.18e-42
ACAP3	ENSG00000131584.18	15.98	47.871	-1.525	1.33e-27
ACCS	ENSG00000110455.13	9.4	29.8	-1.566	1.11e-42
ACE	ENSG00000159640.14	16.939	41.24	-1.235	1.77e-45
ACKR1	ENSG00000213088.9	7.18	82.441	-3.351	1.53e-122
ACKR3	ENSG00000144476.5	9.99	21.869	-1.057	2.87e-22
ACKR4	ENSG00000129048.6	0.79	4.66	-1.661	6e-102
ACOXL	ENSG00000153093.18	1.34	4.51	-1.236	1.53e-32
ACR	ENSG00000100312.10	0.2	2.42	-1.511	1.79e-112
ACRBP	ENSG00000111644.7	1.64	5.76	-1.356	2.78e-69
ACRC	ENSG00000147174.11	0.56	2.67	-1.234	3.8e-53
ACSL1	ENSG00000151726.13	43.209	155.125	-1.82	1.73e-86
ACSM5	ENSG00000183549.10	0.47	2.12	-1.086	1.15e-67
ACSS2	ENSG00000131069.19	30.61	70	-1.167	1.35e-54
ACSS3	ENSG00000111058.7	2.12	8.46	-1.6	1.15e-69
ACTA1	ENSG00000143632.14	0.08	4.36	-2.311	7.39e-86
ACTA2	ENSG00000107796.12	186.366	580.478	-1.634	8.89e-54
ACTA2-AS1	ENSG00000180139.11	0.9	9.35	-2.446	3.89e-92
ACTC1	ENSG00000159251.6	0.06	1.27	-1.099	1.11e-59
ACTG2	ENSG00000163017.13	9.66	85.318	-3.017	3.36e-102
ACTN2	ENSG00000077522.12	0.19	5.75	-2.504	3.88e-175
ACVRL1	ENSG00000139567.12	9.62	106.447	-3.339	9.63e-235
ACY3	ENSG00000132744.7	2.11	0.23	1.338	1.29e-74
ADAM12	ENSG00000148848.14	2.76	0.78	1.079	1.46e-37
ADAM33	ENSG00000149451.17	0.61	20.859	-3.763	2.36e-159
ADAMDEC1	ENSG00000134028.14	4.19	0.64	1.662	8.84e-51
ADAMTS1	ENSG00000154734.14	6.78	84.348	-3.456	7.58e-159
ADAMTS10	ENSG00000142303.13	3.66	26.69	-2.571	2.01e-80
ADAMTS15	ENSG00000166106.3	0.66	6.15	-2.107	1.09e-126
ADAMTS2	ENSG00000087116.13	5.09	28.291	-2.266	1.04e-69
ADAMTS4	ENSG00000158859.9	2.48	13.47	-2.056	2.12e-48
ADAMTS7	ENSG00000136378.14	2.27	5.58	-1.009	8.72e-32
ADAMTS7P3	ENSG00000261143.1	0.07	18.21	-4.166	9.54e-183
ADAMTS8	ENSG00000134917.9	0.84	41.57	-4.532	8.49e-235
ADAMTS9	ENSG00000163638.13	3.47	20.189	-2.245	2.04e-89
ADAMTS9-AS1	ENSG00000241158.5	0.29	5.25	-2.276	1.2e-182
ADAMTS9-AS2	ENSG00000241684.5	0.31	2.26	-1.315	1.04e-118
ADAMTSL2	ENSG00000197859.9	4.94	20.92	-1.884	2.07e-84
ADAMTSL3	ENSG00000156218.12	0.75	7.28	-2.242	8e-178
ADAMTSL4	ENSG00000143382.13	9.46	70.331	-2.77	7.61e-146
ADARB1	ENSG00000197381.15	4.97	34.551	-2.574	5.15e-185
ADAT2	ENSG00000189007.15	3.05	9.59	-1.387	1.93e-54
ADCY10P1	ENSG00000161912.17	0.43	2.47	-1.279	1.98e-59
ADCY3	ENSG00000138031.14	20.3	51.172	-1.292	1.12e-56
ADCY4	ENSG00000129467.13	3.55	57.719	-3.69	8.84e-192
ADCY5	ENSG00000173175.14	0.86	4.51	-1.567	5.33e-48
ADCY9	ENSG00000162104.9	6.4	14.54	-1.07	8.86e-54
ADD1	ENSG00000087274.16	83.049	176.986	-1.082	3.63e-79
ADGRA2	ENSG00000020181.17	5.87	14.71	-1.193	2.29e-58
ADGRB3	ENSG00000135298.13	0.11	1.5	-1.171	1.48e-145
ADGRD1	ENSG00000111452.12	8.67	42.721	-2.177	1.75e-81
ADGRE1	ENSG00000174837.14	0.53	2.12	-1.028	1.71e-58
ADGRE2	ENSG00000127507.17	2.54	6.35	-1.054	8.44e-30
ADGRE4P	ENSG00000268758.5	0.29	2.08	-1.256	3.16e-78
ADGRF1	ENSG00000153292.15	14.93	2.95	2.012	2.39e-22
ADGRF5	ENSG00000069122.18	32.28	93.532	-1.506	4.5e-49
ADGRG3	ENSG00000182885.16	0.58	15.48	-3.383	1.75e-123
ADGRL2	ENSG00000117114.19	9.53	80.398	-2.951	1.24e-162
ADGRL4	ENSG00000162618.12	6.54	20.09	-1.484	3.74e-102
ADH1B	ENSG00000196616.12	9.68	354.513	-5.057	1.1e-167
ADHFE1	ENSG00000147576.15	2.61	17.289	-2.341	3.01e-97
ADIPOR2	ENSG00000006831.9	21.98	45.61	-1.02	1.04e-55
ADIRF	ENSG00000148671.13	38.95	247.005	-2.634	4e-95
ADIRF-AS1	ENSG00000272734.1	1.87	15.61	-2.533	1.66e-112
ADM	ENSG00000148926.9	12.53	83.522	-2.643	2.22e-59
ADM2	ENSG00000128165.8	3.72	0.54	1.616	4.7e-103
ADM5	ENSG00000224420.3	0.66	3.05	-1.287	3.41e-74
ADORA2A	ENSG00000128271.19	4.44	10.96	-1.137	1.34e-71
ADORA2B	ENSG00000170425.3	6.81	2.83	1.028	4.09e-43
ADRA1A	ENSG00000120907.17	0.04	4	-2.265	9.96e-177
ADRA1B	ENSG00000170214.3	0.63	3.05	-1.313	1.16e-53
ADRA1D	ENSG00000171873.7	0.11	2.01	-1.439	3.93e-137
ADRA2C	ENSG00000184160.7	0.5	3.27	-1.509	1.81e-74
ADRB1	ENSG00000043591.5	0.67	10.99	-2.844	9.97e-170
ADRB2	ENSG00000169252.5	1.37	9.44	-2.139	2.54e-167
ADTRP	ENSG00000111863.12	2.01	5.69	-1.152	6.13e-42
AEBP1	ENSG00000106624.8	104.451	224.612	-1.097	1.09e-20
AF011889.2	ENSG00000238039.1	0.45	2	-1.049	2.36e-44
AF064858.8	ENSG00000235888.1	0.18	1.74	-1.215	5.9e-94
AF131215.2	ENSG00000255310.2	0.54	2.95	-1.359	1.46e-133
AF131215.9	ENSG00000269918.1	0.41	2.82	-1.438	7.3e-135
AFAP1-AS1	ENSG00000272620.1	9.71	0.09	3.297	2.99e-86
AFAP1L1	ENSG00000157510.13	3.21	16.66	-2.069	3.01e-153
AFF2	ENSG00000155966.13	0.17	1.78	-1.249	5.97e-75
AFF3	ENSG00000144218.18	0.65	7.19	-2.311	1.11e-140
AFG3L1P	ENSG00000223959.8	8.22	21.19	-1.267	3.09e-44
AGA	ENSG00000038002.8	23.02	10.53	1.059	6.92e-64
AGAP11	ENSG00000271880.1	0.24	4.06	-2.029	8.01e-152
AGAP3	ENSG00000133612.18	47.261	107.664	-1.171	2.6e-60
AGAP4	ENSG00000188234.13	4.94	13.39	-1.277	1.02e-40
AGAP5	ENSG00000172650.12	2.61	6.45	-1.045	7.74e-26
AGAP6	ENSG00000204149.9	6.26	21.869	-1.655	2.51e-55
AGAP9	ENSG00000204172.11	3.96	11.42	-1.324	8.1e-31
AGER	ENSG00000204305.13	17.56	748.884	-5.336	6.55e-165
AGPAT4	ENSG00000026652.13	1.45	7	-1.707	1.02e-143
AGR2	ENSG00000106541.11	389.532	31.939	3.568	1.41e-86
AGRP	ENSG00000159723.4	0.27	1.96	-1.221	5.55e-72
AGTPBP1	ENSG00000135049.15	4.57	14.43	-1.47	3.08e-142
AGTR1	ENSG00000144891.17	0.61	10.09	-2.784	1.5e-174
AHI1	ENSG00000135541.20	6.76	15.26	-1.067	1.21e-45
AHNAK	ENSG00000124942.13	40.43	159.697	-1.956	9.51e-106
AHNAK2	ENSG00000185567.6	18.36	4.78	1.744	7.18e-33
AHSA2	ENSG00000173209.22	18.27	78.351	-2.042	2.68e-49
AK4	ENSG00000162433.14	7.38	1.84	1.561	1.29e-43
AKAP12	ENSG00000131016.16	3.92	31.701	-2.733	1.01e-91
AKAP13	ENSG00000170776.19	34.871	94.982	-1.42	1.26e-82
AKAP17A	ENSG00000197976.10	17.53	53.649	-1.56	2.61e-54
AKAP2	ENSG00000241978.9	15.84	69.791	-2.072	4.59e-131
AKAP8L	ENSG00000011243.17	29.05	85.882	-1.532	1.02e-58
AKNA	ENSG00000106948.16	15.37	36.569	-1.199	7.36e-64
AKT3	ENSG00000117020.16	3.59	16.23	-1.908	1.33e-108
AL157871.2	ENSG00000259052.1	0	1.46	-1.299	2.89e-21
AL158801.1	ENSG00000279392.1	4.96	0.59	1.906	1.97e-102
AL162151.3	ENSG00000234648.1	92.59	228.713	-1.295	2.8e-06
AL442127.1	ENSG00000278371.2	0	12.33	-3.737	8.89e-30
AL450992.2	ENSG00000234614.1	4.66	1.17	1.383	2.63e-78
ALAS2	ENSG00000158578.18	0.06	1.37	-1.161	2.13e-72
ALB	ENSG00000163631.16	0.21	1.53	-1.064	7.31e-09
ALDH18A1	ENSG00000059573.8	37.749	12.46	1.526	1.16e-140
ALDH1A1	ENSG00000165092.12	31.449	117.579	-1.87	4.21e-48
ALDH1A2	ENSG00000128918.14	1.46	6.72	-1.65	1.07e-38
ALDH3B2	ENSG00000132746.14	2.99	0.42	1.49	6.84e-65
ALG1L	ENSG00000189366.9	11.77	0.57	3.024	7.81e-114
ALOX15B	ENSG00000179593.15	13.01	32.01	-1.236	1.78e-05
ALOX5	ENSG00000012779.10	23.64	145.592	-2.573	5.7e-123
ALOX5AP	ENSG00000132965.9	47.629	160.24	-1.729	2.51e-66
ALPL	ENSG00000162551.13	27.751	94.851	-1.737	4.35e-25
ALPP	ENSG00000163283.6	0.29	3.6	-1.834	2.07e-53
ALS2CL	ENSG00000178038.16	9.95	49.179	-2.196	9.94e-88
AMACR	ENSG00000242110.7	14.63	4.42	1.528	4.03e-93
AMICA1	ENSG00000160593.17	14.18	44.139	-1.572	7e-79
AMOTL1	ENSG00000166025.17	4.52	15.64	-1.592	5.85e-108
AMOTL2	ENSG00000114019.14	17.71	38.369	-1.073	3.54e-37
AMPD2	ENSG00000116337.15	22.7	58.29	-1.323	1.4e-38
AMT	ENSG00000145020.14	7.62	31.769	-1.927	8.81e-59
AMY1C	ENSG00000187733.6	16.45	5.79	1.362	5.76e-11
AMY2B	ENSG00000240038.6	5.48	34.229	-2.443	8.95e-71
ANAPC2	ENSG00000176248.8	19.09	45.581	-1.213	3.02e-49
ANGPT1	ENSG00000154188.9	2.29	16.549	-2.415	3.91e-134
ANGPTL1	ENSG00000116194.12	0.73	10.05	-2.675	6.63e-192
ANKDD1A	ENSG00000166839.16	1.69	6.81	-1.538	3.78e-108
ANKEF1	ENSG00000132623.15	3.49	1.13	1.076	2.15e-75
ANKRD1	ENSG00000148677.6	0.57	23.86	-3.985	1.08e-135
ANKRD10	ENSG00000088448.14	46.131	100.991	-1.114	4.6e-43
ANKRD10-IT1	ENSG00000229152.2	4.3	12.89	-1.39	3.15e-43
ANKRD13D	ENSG00000172932.14	26.9	56.928	-1.054	1.87e-23
ANKRD20A17P	ENSG00000251056.1	0.14	1.65	-1.217	3.4e-100
ANKRD22	ENSG00000152766.5	10.22	1.24	2.325	1.18e-71
ANKRD29	ENSG00000154065.16	6.29	35.5	-2.324	2.3e-89
ANKRD36	ENSG00000135976.16	2.48	7.17	-1.231	9.97e-46
ANKRD36B	ENSG00000196912.12	2.3	6.18	-1.121	1.42e-37
ANKRD44	ENSG00000065413.16	5.02	13.07	-1.225	1.74e-81
ANKRD9	ENSG00000156381.8	5.52	12.93	-1.095	1.86e-31
ANKZF1	ENSG00000163516.13	24.49	54.94	-1.134	6.68e-25
ANLN	ENSG00000011426.10	10.16	1.09	2.417	1.2e-118
ANO2	ENSG00000047617.14	0.28	6.06	-2.464	1.16e-177
ANPEP	ENSG00000166825.13	9.03	50.139	-2.35	9.39e-59
ANXA3	ENSG00000138772.12	36.071	120.166	-1.709	2.95e-75
ANXA6	ENSG00000197043.13	60.938	143.797	-1.225	1.03e-74
ANXA8	ENSG00000265190.6	1.19	9.12	-2.208	7.65e-56
ANXA8L1	ENSG00000264230.7	1.16	15.67	-2.948	2.06e-102
AOAH	ENSG00000136250.11	6.72	15.45	-1.091	4.32e-54
AOC1	ENSG00000002726.19	3.98	0.23	2.017	4.06e-62
AOC2	ENSG00000131480.8	0.37	2.09	-1.173	1.57e-94
AOC3	ENSG00000131471.6	17.09	213.293	-3.566	7.19e-194
AOC4P	ENSG00000260105.6	0.2	3.46	-1.894	1.71e-128
AOX1	ENSG00000138356.13	1.63	18.989	-2.926	3.26e-120
AP000347.2	ENSG00000272578.5	1.17	3.71	-1.118	1.29e-51
AP000347.4	ENSG00000234353.2	1.65	4.53	-1.061	2.11e-20
AP000349.2	ENSG00000280178.1	5.83	0.07	2.674	6.12e-98
AP000442.1	ENSG00000255139.1	1.09	3.28	-1.034	1.75e-49
AP000580.1	ENSG00000219529.2	2.65	6.44	-1.027	6.48e-31
AP000892.6	ENSG00000280143.1	3.94	17.701	-1.92	1.42e-93
AP001062.8	ENSG00000241728.5	0.23	1.55	-1.052	1.04e-57
AP001189.4	ENSG00000236304.1	0.11	4.37	-2.274	7.9e-154
AP001631.9	ENSG00000236663.1	1.79	0.17	1.254	2.94e-63
AP003391.1	ENSG00000281272.1	10.49	0	3.522	5.16e-17
AP006621.5	ENSG00000255284.1	3.1	7.55	-1.06	1.68e-33
AP1M2	ENSG00000129354.11	62.27	20.31	1.57	1.69e-104
AP1S1	ENSG00000106367.13	64.879	25.221	1.329	1.9e-114
AP1S3	ENSG00000152056.16	6.78	2.53	1.14	3.57e-37
APBB1	ENSG00000166313.18	11.22	39.73	-1.737	7.09e-120
APBB2	ENSG00000163697.16	8.09	22.47	-1.368	2.15e-88
APBB3	ENSG00000113108.17	8.59	38.159	-2.03	2.28e-73
APCDD1	ENSG00000154856.12	6.69	17.62	-1.276	5.18e-37
APOA1	ENSG00000118137.9	0.17	1.97	-1.344	5.98e-76
APOA1BP	ENSG00000163382.11	134.503	56.712	1.231	2.56e-119
APOBEC3A	ENSG00000128383.12	1.13	13.65	-2.782	4.68e-117
APOBEC3B	ENSG00000179750.15	5.98	1.54	1.458	3.86e-52
APOBR	ENSG00000184730.10	4.93	12.88	-1.227	6.43e-49
APOC2	ENSG00000234906.8	7.69	2.04	1.515	3.43e-16
APOD	ENSG00000189058.8	26.33	105.353	-1.96	5.51e-27
APOL3	ENSG00000128284.19	18.4	59.601	-1.643	3.67e-95
APOLD1	ENSG00000178878.12	3.98	14.92	-1.677	7.17e-66
AQP1	ENSG00000240583.10	92.11	634.641	-2.771	8.88e-78
AQP3	ENSG00000165272.14	203.925	79.942	1.34	1.06e-15
AQP4	ENSG00000171885.13	9.88	35.779	-1.757	7.28e-44
AQP9	ENSG00000103569.9	3.56	17.8	-2.044	4.13e-91
ARAP1	ENSG00000186635.14	55.372	114.031	-1.029	9.63e-67
ARAP1-AS1	ENSG00000256007.1	7.85	1.55	1.795	1.22e-11
ARAP2	ENSG00000047365.11	4.44	11.56	-1.207	1.41e-87
ARAP3	ENSG00000120318.15	5.09	28.47	-2.275	4.46e-155
ARC	ENSG00000198576.3	0.27	3.93	-1.957	9.19e-114
ARG1	ENSG00000118520.13	0.05	3.46	-2.087	3.29e-101
ARGLU1	ENSG00000134884.13	42.25	245.111	-2.509	1.53e-110
ARHGAP10	ENSG00000071205.11	6.4	15.93	-1.194	3.49e-71
ARHGAP11A	ENSG00000198826.10	3.64	1.3	1.012	5.64e-59
ARHGAP21	ENSG00000107863.16	14.74	32.581	-1.093	1.64e-65
ARHGAP23	ENSG00000275832.4	10.65	26.9	-1.26	3.17e-71
ARHGAP24	ENSG00000138639.17	5.55	15.51	-1.334	1.54e-104
ARHGAP25	ENSG00000163219.11	8.97	20.12	-1.083	1.47e-71
ARHGAP27	ENSG00000159314.11	20.52	43.67	-1.054	1.83e-39
ARHGAP28	ENSG00000088756.12	1.33	4.09	-1.127	9.52e-61
ARHGAP29	ENSG00000137962.12	8.21	27.401	-1.625	3.83e-90
ARHGAP30	ENSG00000186517.13	9.91	23.501	-1.167	2.4e-66
ARHGAP31	ENSG00000031081.10	3.82	13.17	-1.556	7.79e-122
ARHGAP33	ENSG00000004777.18	3.64	10.2	-1.271	5.07e-21
ARHGAP4	ENSG00000089820.15	23.55	75.238	-1.635	4.82e-45
ARHGAP40	ENSG00000124143.10	3.46	0.49	1.582	3.68e-47
ARHGAP44	ENSG00000006740.16	5.73	12.98	-1.055	1.31e-51
ARHGAP6	ENSG00000047648.21	0.99	14.39	-2.951	2.93e-241
ARHGAP9	ENSG00000123329.17	13.45	53.079	-1.904	3.4e-78
ARHGEF1	ENSG00000076928.17	61.26	175.216	-1.501	4.99e-56
ARHGEF10	ENSG00000104728.15	7.67	32.901	-1.967	4.32e-124
ARHGEF15	ENSG00000198844.10	3.03	23.63	-2.612	1.04e-176
ARHGEF16	ENSG00000130762.14	15.76	5.83	1.295	3.17e-92
ARHGEF17	ENSG00000110237.3	13.78	57.531	-1.986	2.72e-101
ARHGEF19	ENSG00000142632.16	17.19	7.48	1.101	9.7e-59
ARHGEF2	ENSG00000116584.17	43.579	108.744	-1.3	1.03e-64
ARHGEF25	ENSG00000240771.6	5.57	22.52	-1.84	7.94e-93
ARHGEF26	ENSG00000114790.12	3.69	22.77	-2.341	1.76e-158
ARHGEF35	ENSG00000213214.4	11.12	3.71	1.364	2.05e-39
ARHGEF4	ENSG00000136002.16	2.38	6.32	-1.115	1.71e-25
ARHGEF40	ENSG00000165801.9	9.37	32.139	-1.676	6.51e-92
ARHGEF6	ENSG00000129675.15	5.32	17.03	-1.512	6.29e-118
ARHGEF7	ENSG00000102606.17	15.14	39.121	-1.314	1.87e-79
ARID3B	ENSG00000179361.17	3.46	8.35	-1.068	2.5e-57
ARID5A	ENSG00000196843.15	14.73	54.841	-1.828	1.14e-96
ARL6IP1	ENSG00000170540.14	124.309	56.48	1.124	2.32e-88
ARMCX1	ENSG00000126947.11	6.07	17.111	-1.357	3.56e-93
ARMCX4	ENSG00000196440.11	3.22	9.5	-1.315	1.57e-82
ARNTL	ENSG00000133794.17	6.82	23.86	-1.669	1.16e-93
ARNTL2	ENSG00000029153.14	5.12	1.57	1.252	6.31e-43
ARPC4-TTLL3	ENSG00000250151.9	4.85	16.13	-1.55	1.03e-71
ARRB2	ENSG00000141480.17	42.42	146.931	-1.768	4.37e-126
ARRDC2	ENSG00000105643.9	21.06	65.289	-1.587	1.87e-80
ARRDC4	ENSG00000140450.8	5.54	13.9	-1.188	2.05e-72
ARSD	ENSG00000006756.15	32.039	12.79	1.261	6.44e-46
ARSE	ENSG00000157399.14	10.74	1.21	2.409	2.88e-52
ART4	ENSG00000111339.10	0.32	1.75	-1.059	8.09e-94
ASAP1	ENSG00000153317.14	11.75	29.29	-1.248	3.81e-56
ASF1B	ENSG00000105011.8	10.29	1.64	2.096	3.18e-123
ASIC3	ENSG00000213199.7	1.18	5.49	-1.574	2.17e-41
ASMTL-AS1	ENSG00000236017.7	3.6	18.52	-2.085	4.74e-38
ASPA	ENSG00000108381.10	0.24	2.58	-1.53	2.58e-165
ASPG	ENSG00000166183.15	0.31	2.23	-1.302	3.25e-17
ASPHD1	ENSG00000174939.10	6.05	1.39	1.561	6.87e-52
ASPM	ENSG00000066279.16	3.31	0.38	1.643	1.85e-104
ASRGL1	ENSG00000162174.12	11.91	28.31	-1.183	3.32e-28
ASXL1	ENSG00000171456.16	21.201	49.5	-1.186	5.9e-59
ATF3	ENSG00000162772.16	21.08	84.208	-1.948	8.76e-44
ATG16L2	ENSG00000168010.10	11.71	81.492	-2.698	9.85e-99
ATG2B	ENSG00000066739.11	4.42	10.05	-1.028	3.14e-58
ATG4B	ENSG00000168397.16	32.71	71.12	-1.097	2.46e-45
ATHL1	ENSG00000142102.15	32.15	119.047	-1.857	4.13e-17
ATIC	ENSG00000138363.14	96.448	45.87	1.056	1.41e-93
ATN1	ENSG00000111676.14	51.388	113.417	-1.127	2.93e-56
ATOH8	ENSG00000168874.12	10.49	54.719	-2.278	1.39e-54
ATP10A	ENSG00000206190.11	3.36	8.26	-1.087	8.64e-41
ATP10D	ENSG00000145246.13	4.84	11.14	-1.056	1.42e-74
ATP13A4	ENSG00000127249.14	8.85	38.759	-2.013	1.39e-51
ATP13A4-AS1	ENSG00000225473.1	0.2	2.28	-1.451	9.33e-19
ATP1A2	ENSG00000018625.14	0.35	5.44	-2.254	1.84e-157
ATP1B1	ENSG00000143153.12	241.486	58.338	2.031	1.7e-87
ATP1B2	ENSG00000129244.8	0.65	2.81	-1.207	2.11e-85
ATP1B3	ENSG00000069849.10	74.532	163.618	-1.124	2.37e-59
ATP1B3-AS1	ENSG00000244124.1	0.15	1.31	-1.006	1.53e-68
ATP8B2	ENSG00000143515.16	10.63	25.029	-1.162	6.13e-46
AURKA	ENSG00000087586.17	11.85	1.78	2.209	1.07e-129
AURKB	ENSG00000178999.12	12.26	2.22	2.042	1.67e-98
AXIN2	ENSG00000168646.12	4.93	18.06	-1.684	6.12e-74
AZU1	ENSG00000172232.9	0.19	3.99	-2.068	1.18e-68
B3GALNT1	ENSG00000169255.13	5.01	12.45	-1.162	1.31e-46
B3GNT3	ENSG00000179913.10	19.2	0.34	3.914	8.74e-170
B3GNT6	ENSG00000198488.10	1.64	0.02	1.372	1.12e-57
B4GALNT4	ENSG00000182272.11	3.51	0.72	1.391	1.93e-42
BAALC	ENSG00000164929.16	1.38	6.22	-1.601	3.32e-23
BARX2	ENSG00000043039.6	3.82	0.14	2.08	1.34e-72
BATF	ENSG00000156127.6	16.939	7.93	1.006	4.05e-31
BCAS1	ENSG00000064787.12	3.59	0.95	1.235	7.39e-25
BCAS4	ENSG00000124243.17	10.47	3.3	1.415	3.6e-74
BCHE	ENSG00000114200.9	0.91	6.93	-2.054	4.58e-103
BCL2A1	ENSG00000140379.7	12.98	43.779	-1.679	9.51e-75
BCL2L15	ENSG00000188761.11	9.55	1.07	2.35	3.56e-85
BCL2L2	ENSG00000129473.9	16.56	37.01	-1.114	7.93e-84
BCL6	ENSG00000113916.17	27.319	129.31	-2.202	1.15e-107
BCL6B	ENSG00000161940.10	4.25	19.251	-1.948	1.34e-121
BCL9	ENSG00000116128.9	11.55	4.92	1.084	4.41e-67
BCO2	ENSG00000197580.11	0.96	3.78	-1.286	2.62e-82
BCRP3	ENSG00000215481.8	3.85	10.56	-1.253	2.67e-44
BDH1	ENSG00000161267.11	16.6	7.38	1.071	6.59e-54
BEAN1	ENSG00000166546.13	4	1.06	1.279	1.74e-50
BEND7	ENSG00000165626.16	4.69	11.38	-1.122	4.08e-58
BEST1	ENSG00000167995.15	1.88	10.01	-1.935	1.02e-147
BET1P1	ENSG00000241134.3	0.11	2.63	-1.709	8.71e-126
BEX1	ENSG00000133169.5	0.18	2.3	-1.484	7.46e-24
BEX5	ENSG00000184515.10	3.65	10.4	-1.294	2.95e-52
BIK	ENSG00000100290.2	7.76	1.53	1.792	1.85e-89
BIN2	ENSG00000110934.10	6.86	21.28	-1.503	2.54e-82
BIRC5	ENSG00000089685.14	14.47	1.32	2.737	2.69e-121
BMP1	ENSG00000168487.17	13.1	27.509	-1.016	2.21e-27
BMP2	ENSG00000125845.6	5.33	12.93	-1.138	1.46e-40
BMP5	ENSG00000112175.7	2.82	6.91	-1.05	1.8e-28
BMP6	ENSG00000153162.8	1.77	7.79	-1.666	5.89e-29
BMPER	ENSG00000164619.8	0.41	6.79	-2.466	8.72e-154
BMPR2	ENSG00000204217.12	10.35	22.721	-1.063	2.68e-89
BMX	ENSG00000102010.14	0.29	2.85	-1.578	1.99e-111
BNC2	ENSG00000173068.17	0.75	2.53	-1.012	3.71e-72
BOC	ENSG00000144857.14	2.6	6.99	-1.15	8.45e-50
BOLA2	ENSG00000183336.7	14.79	6.6	1.055	9.47e-66
BOLA2B	ENSG00000169627.7	116.5	36.969	1.63	5.34e-137
bP-21264C1.1	ENSG00000279208.1	0.39	4.35	-1.944	1.56e-95
bP-2189O9.2	ENSG00000278931.1	0.14	2.11	-1.448	1.73e-104
BPHL	ENSG00000137274.12	23.441	8.7	1.333	1.83e-117
BPIFA1	ENSG00000198183.11	11.96	0.76	2.88	4.96e-31
BPIFB1	ENSG00000125999.10	24.299	7.7	1.54	0.000641
BPNT1	ENSG00000162813.17	25.109	10.78	1.148	3.23e-87
BRI3BP	ENSG00000184992.10	5.62	1.91	1.186	1.52e-105
BRICD5	ENSG00000182685.7	3.03	13.81	-1.878	6.07e-50
BRIX1	ENSG00000113460.12	32.91	15.28	1.059	1.08e-93
BSPRY	ENSG00000119411.10	15.93	7.01	1.08	7.51e-68
BST1	ENSG00000109743.10	4.64	13.25	-1.337	2.09e-77
BTAF1	ENSG00000095564.13	6.88	21.18	-1.493	7.8e-68
BTBD19	ENSG00000222009.8	2.17	12.2	-2.058	1.7e-100
BTF3L4P2	ENSG00000213189.5	45.241	20.81	1.084	3.25e-82
BTK	ENSG00000010671.15	7.02	22.8	-1.569	1.07e-102
BTNL8	ENSG00000113303.11	0.15	3.08	-1.827	8.56e-116
BTNL9	ENSG00000165810.16	1.4	142.596	-5.903	1.38e-236
BUB1	ENSG00000169679.14	6.55	1.14	1.819	3.08e-102
BUB1B	ENSG00000156970.12	4.4	0.94	1.477	5.13e-76
BYSL	ENSG00000112578.9	18.04	7.64	1.14	8.1e-79
BZRAP1	ENSG00000005379.15	6.6	20.09	-1.472	6.97e-46
BZW1P2	ENSG00000198406.7	18.67	8.26	1.087	3.45e-30
BZW2	ENSG00000136261.14	62.309	24.19	1.33	5.67e-106
C10orf10	ENSG00000165507.8	53.731	280.78	-2.364	1.6e-91
C10orf128	ENSG00000204161.13	8.23	23.11	-1.385	3.51e-76
C10orf35	ENSG00000171224.8	15.38	5.29	1.381	1.35e-119
C10orf54	ENSG00000107738.19	28.15	106.883	-1.888	6.11e-132
C11orf21	ENSG00000110665.11	0.7	5.21	-1.869	6.88e-126
C11orf88	ENSG00000183644.13	0.63	3.07	-1.32	4.29e-20
C11orf96	ENSG00000187479.5	21.529	188.313	-3.071	1.89e-119
C12orf45	ENSG00000151131.9	25.12	11.91	1.017	1.33e-105
C14orf132	ENSG00000227051.5	1.75	14.1	-2.457	4.65e-162
C15orf26	ENSG00000156206.13	0.18	1.42	-1.036	1.09e-66
C15orf48	ENSG00000166920.10	58.181	5.5	3.187	1.47e-85
C15orf52	ENSG00000188549.12	4.75	18.07	-1.73	7.74e-74
C15orf59	ENSG00000205363.5	1.01	4.68	-1.499	1.52e-63
C16orf45	ENSG00000166780.10	6.19	14.94	-1.149	5.3e-46
C16orf59	ENSG00000162062.14	4.45	0.66	1.715	1.05e-129
C16orf86	ENSG00000159761.14	1.44	4.84	-1.259	1.2e-112
C17orf53	ENSG00000125319.14	2.53	0.75	1.012	1.1e-76
C17orf58	ENSG00000186665.8	10.94	4.63	1.085	4.21e-96
C19orf48	ENSG00000167747.13	31.12	15.04	1.002	1.76e-75
C19orf66	ENSG00000130813.17	19.86	46.879	-1.199	5.39e-63
C19orf71	ENSG00000183397.5	0.75	2.57	-1.029	4.22e-40
C1orf106	ENSG00000163362.10	29.229	3.97	2.605	5.12e-124
C1orf115	ENSG00000162817.6	6.41	20.069	-1.508	8.64e-74
C1orf162	ENSG00000143110.11	23.24	74.012	-1.63	2.61e-91
C1orf167	ENSG00000215910.7	1.56	5.03	-1.236	5e-35
C1orf168	ENSG00000187889.12	0.59	2.19	-1.005	4.62e-30
C1orf194	ENSG00000179902.12	1.77	6.18	-1.374	9.61e-15
C1orf228	ENSG00000198520.10	3.93	12.36	-1.438	7.17e-62
C1orf53	ENSG00000203724.10	8.61	2.64	1.401	1.66e-81
C1QB	ENSG00000173369.15	239.452	492.642	-1.038	7.4e-26
C1QTNF1	ENSG00000173918.14	9.52	38.95	-1.925	5.72e-82
C1QTNF7	ENSG00000163145.12	0.69	4.91	-1.806	8.66e-105
C1R	ENSG00000159403.15	159.675	363.244	-1.181	2.17e-44
C1S	ENSG00000182326.14	147.635	352.089	-1.248	5.54e-42
C20orf194	ENSG00000088854.12	3.32	10.25	-1.381	1.1e-127
C20orf85	ENSG00000124237.5	1.75	6.74	-1.493	5.8e-15
C22orf34	ENSG00000188511.12	1.17	3.86	-1.163	1.02e-80
C2CD4A	ENSG00000198535.5	2.28	0.11	1.563	2.06e-59
C2orf15	ENSG00000273045.5	3.48	0.96	1.193	1.56e-101
C2orf40	ENSG00000119147.9	1.46	19.211	-3.038	9.44e-112
C3orf14	ENSG00000114405.10	20.669	7.52	1.347	1.43e-81
C3orf36	ENSG00000221972.3	0.47	3.3	-1.549	7.63e-70
C3orf62	ENSG00000188315.7	3.46	8.29	-1.059	1.52e-62
C3orf67	ENSG00000163689.18	1.9	0.31	1.147	2.08e-61
C5AR1	ENSG00000197405.7	9.85	43.77	-2.045	4.15e-116
C5AR2	ENSG00000134830.5	1.59	4.7	-1.138	1.53e-34
C5orf38	ENSG00000186493.11	9.32	24.45	-1.302	2.11e-18
C5orf45	ENSG00000161010.14	11.79	38.91	-1.642	1.89e-68
C5orf56	ENSG00000197536.10	5.83	17.71	-1.454	4.07e-102
C5orf58	ENSG00000234511.8	0.35	2	-1.152	5.23e-45
C6orf132	ENSG00000188112.8	13.85	6.27	1.03	1.65e-46
C6orf25	ENSG00000204420.8	0.15	2.77	-1.713	8.83e-131
C6orf49	ENSG00000278224.4	1.12	3.63	-1.127	2.76e-42
C7	ENSG00000112936.18	18.731	269.379	-3.776	2.99e-126
C8orf34-AS1	ENSG00000248801.6	2.14	6.48	-1.252	3.56e-20
C8orf46	ENSG00000169085.11	0.38	2.75	-1.442	2.02e-65
C8orf88	ENSG00000253250.2	0.79	4.12	-1.516	2.46e-109
C9orf117	ENSG00000160401.14	0.98	4.87	-1.568	1.34e-36
C9orf139	ENSG00000180539.7	0.31	1.81	-1.101	8.69e-89
C9orf24	ENSG00000164972.12	1.9	6.45	-1.361	2.07e-19
C9orf72	ENSG00000147894.14	5.05	20.34	-1.819	2.75e-125
CA1	ENSG00000133742.13	0.07	1.33	-1.123	2.61e-66
CA2	ENSG00000104267.9	8.68	23.92	-1.364	1.63e-30
CA3	ENSG00000164879.6	1.07	14.96	-2.947	7.92e-128
CA4	ENSG00000167434.9	0.91	81.661	-5.436	9.1e-242
CA9	ENSG00000107159.12	5.4	0.14	2.489	1.2e-59
CAB39L	ENSG00000102547.18	4.21	15.899	-1.698	3.81e-110
CABYR	ENSG00000154040.20	4.84	1.38	1.295	5.24e-49
CACNA1C	ENSG00000151067.20	1.29	7.32	-1.861	1.67e-113
CACNA1D	ENSG00000157388.13	1.46	6.25	-1.559	2.53e-64
CACNA1H	ENSG00000196557.10	1.54	17.14	-2.836	3.9e-85
CACNA2D2	ENSG00000007402.11	6.95	42.739	-2.46	6.08e-53
CACNA2D3	ENSG00000157445.14	0.44	2.13	-1.12	2.5e-69
CACNB1	ENSG00000067191.15	6.09	15.85	-1.249	1.36e-28
CACNB2	ENSG00000165995.18	0.63	3.64	-1.509	5.69e-77
CADM3	ENSG00000162706.12	0.8	3.64	-1.366	1.81e-56
CADM3-AS1	ENSG00000225670.4	0.1	1.96	-1.428	1.38e-116
CADM4	ENSG00000105767.2	12.4	4.47	1.293	5.39e-59
CAHM	ENSG00000270419.1	0.49	2.69	-1.308	1.16e-87
CALCOCO1	ENSG00000012822.15	39.711	135.984	-1.751	5.91e-130
CALCRL	ENSG00000064989.12	7.45	44.699	-2.435	2.9e-159
CALD1	ENSG00000122786.19	47.57	147.359	-1.611	1.01e-72
CALHM2	ENSG00000138172.10	11.71	31.291	-1.345	4.03e-81
CAMK2N1	ENSG00000162545.5	11.76	62.348	-2.312	2.48e-87
CAMP	ENSG00000164047.4	0.42	3.24	-1.578	3.88e-78
CAMTA2	ENSG00000108509.20	26.241	65.648	-1.291	1.67e-58
CANT1	ENSG00000171302.16	48.819	20.06	1.242	4.45e-92
CAPN12	ENSG00000182472.8	13.42	4.2	1.471	5.16e-46
CAPN3	ENSG00000092529.22	4.49	34.779	-2.704	9.97e-103
CAPN9	ENSG00000135773.12	1.6	4.43	-1.062	5.59e-06
CAPRIN2	ENSG00000110888.17	6.07	17.629	-1.398	3.61e-64
CARD16	ENSG00000204397.7	26.79	63.592	-1.217	1.55e-68
CARD8	ENSG00000105483.16	16.549	39.99	-1.224	1.97e-96
CASC3	ENSG00000108349.14	30.849	66.412	-1.082	2.31e-58
CASKIN2	ENSG00000177303.9	8.32	41.22	-2.179	7.8e-148
CASP1	ENSG00000137752.22	24.939	54.221	-1.09	2.05e-63
CASP12	ENSG00000204403.9	0.16	2.02	-1.38	6.05e-128
CASP6	ENSG00000138794.9	22.841	10.68	1.029	1.23e-94
CASQ2	ENSG00000118729.11	0.22	3.43	-1.86	7.8e-135
CASS4	ENSG00000087589.16	2.72	12.65	-1.876	2.14e-113
CASZ1	ENSG00000130940.14	5.69	15.911	-1.338	9.33e-85
CAT	ENSG00000121691.4	46.09	101.44	-1.121	1.39e-57
CATIP	ENSG00000158428.3	0.63	2.69	-1.179	6.41e-46
CATIP-AS1	ENSG00000225062.1	0.9	4.13	-1.433	1.1e-46
CAV1	ENSG00000105974.11	36.709	307.981	-3.035	3.41e-127
CAV2	ENSG00000105971.14	35.041	108.277	-1.6	2.92e-65
CBFA2T3	ENSG00000129993.14	1.74	14.59	-2.508	5.41e-141
CBLC	ENSG00000142273.10	11.58	1.43	2.372	6.27e-138
CBX7	ENSG00000100307.12	8.81	37.19	-1.961	1.89e-132
CCBE1	ENSG00000183287.13	0.75	9.39	-2.57	1.59e-122
CCDC102B	ENSG00000150636.15	4.02	14.15	-1.593	2.18e-96
CCDC130	ENSG00000104957.13	17.48	58.201	-1.68	2.85e-68
CCDC14	ENSG00000175455.14	15.82	35.779	-1.129	1.53e-23
CCDC141	ENSG00000163492.13	0.2	1.66	-1.148	1.83e-64
CCDC146	ENSG00000135205.14	2.82	7.09	-1.083	7.22e-45
CCDC152	ENSG00000198865.9	1.24	4.52	-1.301	1.07e-107
CCDC159	ENSG00000183401.11	23.62	50.15	-1.055	3.01e-41
CCDC167	ENSG00000198937.8	37.94	13.14	1.461	1.87e-116
CCDC17	ENSG00000159588.14	0.92	5.92	-1.85	2.78e-52
CCDC180	ENSG00000197816.13	1.2	5.45	-1.552	2.65e-78
CCDC3	ENSG00000151468.10	6.39	15.69	-1.175	1.51e-45
CCDC34	ENSG00000109881.16	7.71	2.12	1.481	1.44e-92
CCDC37	ENSG00000163885.11	0.25	2.44	-1.46	6.77e-37
CCDC39	ENSG00000145075.11	0.41	2.91	-1.471	6.85e-92
CCDC66	ENSG00000180376.16	5.59	12.4	-1.024	4.54e-56
CCDC68	ENSG00000166510.13	3.25	10.62	-1.451	3.3e-76
CCDC69	ENSG00000198624.12	13.12	49.21	-1.83	5.02e-118
CCDC78	ENSG00000162004.16	2.91	7.81	-1.172	6.45e-22
CCDC84	ENSG00000186166.8	16.48	51.732	-1.593	3.95e-50
CCDC85A	ENSG00000055813.5	0.46	2.86	-1.403	1.1e-118
CCDC85B	ENSG00000175602.3	10.44	39.59	-1.827	4.36e-86
CCDC88A	ENSG00000115355.15	6.52	15.1	-1.098	5.67e-61
CCDC93	ENSG00000125633.10	8.57	18.39	-1.019	5.31e-50
CCK	ENSG00000187094.11	0.07	1.32	-1.116	6.57e-34
CCL14	ENSG00000276409.4	12.32	59.979	-2.195	1.81e-64
CCL15	ENSG00000275718.1	0.2	1.4	-1	6.72e-22
CCL15-CCL14	ENSG00000275688.4	1.12	8.42	-2.152	1.53e-63
CCL19	ENSG00000172724.11	32.17	15.05	1.047	0.000642
CCL20	ENSG00000115009.11	19.849	6.26	1.522	4.8e-12
CCL21	ENSG00000137077.7	51.019	147.43	-1.513	3.11e-29
CCL22	ENSG00000102962.4	3.81	0.85	1.379	1.15e-34
CCL23	ENSG00000274736.4	1.96	18.42	-2.714	1.18e-134
CCM2L	ENSG00000101331.15	1.56	11.43	-2.28	5.09e-152
CCNA2	ENSG00000145386.9	6.67	1.71	1.501	2.48e-80
CCNB1	ENSG00000134057.14	30.42	3.97	2.66	1.98e-156
CCNB2	ENSG00000157456.7	12.96	1.46	2.505	1.05e-131
CCND2	ENSG00000118971.7	6.74	17.349	-1.245	1.42e-73
CCNE1	ENSG00000105173.13	4.02	1.19	1.197	7.7e-69
CCNF	ENSG00000162063.12	4.73	1.4	1.255	4.34e-102
CCNI2	ENSG00000205089.7	1.95	5.15	-1.06	7.16e-51
CCNL1	ENSG00000163660.11	38.851	175.776	-2.149	7.97e-97
CCNL2	ENSG00000221978.11	63.118	203.656	-1.674	2.49e-33
CCNO	ENSG00000152669.8	4.59	0.66	1.752	2.73e-40
CCR10	ENSG00000184451.5	0.66	2.89	-1.229	4.58e-28
CCRL2	ENSG00000121797.9	4.45	13.09	-1.37	1.04e-78
CCT3	ENSG00000163468.14	197.498	78.329	1.323	3.34e-125
CCT5	ENSG00000150753.11	189.505	87.991	1.098	1.51e-76
CD109	ENSG00000156535.13	2.61	6.43	-1.041	9.42e-20
CD163	ENSG00000177575.12	35.621	141.102	-1.956	2.26e-63
CD177	ENSG00000204936.9	0.52	5.44	-2.083	9.62e-27
CD1A	ENSG00000158477.6	1.66	0.22	1.125	1.19e-23
CD207	ENSG00000116031.8	1.64	0.29	1.033	7.16e-17
CD22	ENSG00000012124.14	3.19	7.6	-1.037	2.3e-30
CD24	ENSG00000272398.5	189.479	26.841	2.774	4.88e-77
CD27	ENSG00000139193.3	11.49	3.79	1.383	5.93e-36
CD274	ENSG00000120217.13	3.69	14.05	-1.682	2.23e-59
CD2AP	ENSG00000198087.7	25.95	11.07	1.159	5.83e-72
CD300C	ENSG00000167850.3	2.26	6.72	-1.244	6.74e-77
CD300E	ENSG00000186407.6	0.92	10.06	-2.526	8.67e-129
CD300LF	ENSG00000186074.18	4.93	15.76	-1.499	6.88e-72
CD300LG	ENSG00000161649.12	0.06	8.39	-3.147	3.5e-179
CD302	ENSG00000241399.6	12.18	35.7	-1.477	1.11e-70
CD33	ENSG00000105383.14	5.25	17.41	-1.559	8.86e-90
CD34	ENSG00000174059.16	17.259	53.249	-1.571	3.06e-75
CD36	ENSG00000135218.17	8.28	71.332	-2.962	4.69e-126
CD37	ENSG00000104894.11	36.79	81.368	-1.124	5.87e-55
CD52	ENSG00000169442.8	120.918	291.771	-1.264	2.95e-52
CD53	ENSG00000143119.12	55.521	118.504	-1.08	7.23e-59
CD69	ENSG00000110848.8	6.15	20.22	-1.569	1.14e-66
CD79A	ENSG00000105369.9	22.441	4.31	2.142	1.71e-46
CD82	ENSG00000085117.11	47.1	100.148	-1.072	4.49e-45
CD93	ENSG00000125810.9	12.72	62.638	-2.214	9.68e-137
CDC14A	ENSG00000079335.17	2.01	5.55	-1.122	2.44e-96
CDC20	ENSG00000117399.13	22.011	1.82	3.029	3.1e-147
CDC25B	ENSG00000101224.17	36.359	82.418	-1.159	1.4e-24
CDC25C	ENSG00000158402.18	2.22	0.23	1.388	1.25e-110
CDC42EP2	ENSG00000149798.4	7.08	18.75	-1.289	3.42e-62
CDC45	ENSG00000093009.9	5.55	1.01	1.704	3.68e-91
CDC6	ENSG00000094804.9	6.34	0.8	2.028	4.04e-97
CDCA2	ENSG00000184661.13	1.95	0.3	1.182	1.29e-89
CDCA3	ENSG00000111665.11	10.2	2.49	1.682	4.21e-82
CDCA4	ENSG00000170779.10	9.11	3.9	1.045	3.11e-88
CDCA5	ENSG00000146670.9	8.5	1.36	2.009	1.86e-104
CDCA7	ENSG00000144354.13	8.98	1.01	2.312	8.58e-105
CDCA8	ENSG00000134690.10	7.86	1.18	2.023	1.73e-131
CDCP1	ENSG00000163814.7	13.09	4.6	1.331	1.76e-39
CDH1	ENSG00000039068.18	105.28	25.591	1.999	5.05e-101
CDH12P1	ENSG00000254335.1	1.03	3.35	-1.1	2.31e-21
CDH12P3	ENSG00000253492.1	1.03	3.34	-1.096	7.39e-21
CDH13	ENSG00000140945.15	3.45	25.46	-2.572	6.03e-133
CDH23	ENSG00000107736.19	0.95	8.49	-2.283	5.07e-155
CDH3	ENSG00000062038.13	39.711	3.54	3.165	7.56e-91
CDH5	ENSG00000179776.17	11.53	88.738	-2.84	2.17e-188
CDH6	ENSG00000113361.12	1.06	4.78	-1.488	2.81e-75
CDHR3	ENSG00000128536.15	1.66	7.3	-1.642	1.89e-28
CDHR4	ENSG00000187492.8	0.35	2.11	-1.204	1.15e-27
CDK1	ENSG00000170312.15	17.36	3.54	2.016	1.35e-106
CDK10	ENSG00000185324.21	40.461	84.26	-1.04	7.91e-24
CDK11A	ENSG00000008128.22	20.34	79.192	-1.91	2.61e-54
CDK3	ENSG00000250506.6	4.06	12.34	-1.399	9.77e-36
CDKL1	ENSG00000100490.9	2.75	7.54	-1.187	2.59e-60
CDKL5	ENSG00000008086.10	1.94	5	-1.029	1.87e-87
CDKN1A	ENSG00000124762.13	64.4	137.586	-1.083	9.29e-52
CDKN1C	ENSG00000129757.12	12.08	32.94	-1.376	6.6e-55
CDKN2A	ENSG00000147889.16	10.05	2.24	1.77	5.42e-34
CDKN2D	ENSG00000129355.6	7.97	23.681	-1.46	2.19e-77
CDKN3	ENSG00000100526.19	12.74	1.75	2.321	5.57e-112
CDO1	ENSG00000129596.4	0.82	9.88	-2.58	1.59e-181
CDRT4	ENSG00000239704.10	2.48	8.23	-1.407	2.41e-19
CDT1	ENSG00000167513.8	6.42	1.15	1.787	3.73e-100
CEACAM1	ENSG00000079385.21	19.251	6.6	1.414	7.24e-34
CEACAM19	ENSG00000186567.12	3.88	9.77	-1.142	5.66e-25
CEACAM21	ENSG00000007129.17	2.58	7	-1.16	9.79e-53
CEACAM3	ENSG00000170956.16	0.46	2.84	-1.395	2.66e-81
CEACAM4	ENSG00000105352.10	0.96	4.27	-1.427	3.59e-54
CEACAM5	ENSG00000105388.14	83.47	2.68	4.521	3.47e-72
CEACAM6	ENSG00000086548.8	607.819	173.176	1.805	1.5e-16
CEBPB	ENSG00000172216.5	49.261	133.972	-1.425	1.7e-55
CEBPD	ENSG00000221869.4	46.782	137.414	-1.534	5.86e-55
CELF2	ENSG00000048740.17	11.48	29.29	-1.279	1.5e-72
CELF6	ENSG00000140488.14	0.51	4.92	-1.971	7.18e-109
CEMP1	ENSG00000205923.3	2.38	5.82	-1.013	6.7e-18
CENPA	ENSG00000115163.14	5.96	0.64	2.085	6.86e-112
CENPF	ENSG00000117724.12	16.37	1.41	2.85	7.47e-129
CENPH	ENSG00000153044.9	6.89	2.63	1.12	7.94e-93
CENPI	ENSG00000102384.13	2.03	0.49	1.024	1.1e-79
CENPK	ENSG00000123219.12	4.8	1.71	1.098	1.18e-64
CENPL	ENSG00000120334.15	4.94	1.95	1.01	4.25e-95
CENPM	ENSG00000100162.14	11.68	2.83	1.727	3.13e-65
CENPN	ENSG00000166451.13	10.05	4.11	1.113	7.86e-69
CENPT	ENSG00000102901.12	14.96	58.468	-1.898	1.99e-73
CENPU	ENSG00000151725.11	9.61	2.52	1.592	6.29e-93
CENPW	ENSG00000203760.8	12.73	4.66	1.279	1.95e-63
CEP55	ENSG00000138180.15	8.5	0.73	2.457	1.42e-133
CEP95	ENSG00000258890.6	16.29	38.26	-1.183	2.39e-41
CES1	ENSG00000198848.12	38.969	230.304	-2.533	3.37e-57
CES4A	ENSG00000172824.14	4.81	12.52	-1.219	4.42e-24
CFAP69	ENSG00000105792.19	1.69	5.05	-1.169	5.08e-60
CFAP70	ENSG00000156042.17	0.99	4.31	-1.416	7.22e-49
CFD	ENSG00000197766.7	19.401	261.886	-3.688	1.4e-151
CFL2	ENSG00000165410.14	14.59	33.99	-1.166	1.76e-54
CFLAR	ENSG00000003402.19	58.318	159.376	-1.435	1.03e-72
CFLAR-AS1	ENSG00000226312.7	0.84	5.03	-1.712	1.05e-90
CFP	ENSG00000126759.12	3.03	15.99	-2.076	1.03e-133
CGNL1	ENSG00000128849.10	5.2	13.67	-1.242	7.33e-64
CH17-212P11.4	ENSG00000282600.1	1.59	0	1.373	2.73e-46
CH17-224D4.1	ENSG00000282639.1	2.59	0.33	1.433	6.26e-26
CH17-224D4.2	ENSG00000282651.1	5.02	0.73	1.799	1.39e-18
CH17-258A22.4	ENSG00000274615.1	1.56	6.06	-1.464	2.41e-37
CH17-360D5.2	ENSG00000276850.4	0.84	9.67	-2.536	4.1e-99
CH17-472G23.4	ENSG00000275131.1	0.88	5.8	-1.855	7.29e-112
CH507-513H4.5	ENSG00000281383.1	3.9	0.38	1.828	2.15e-50
CHAF1B	ENSG00000159259.7	3.18	1.08	1.007	8.27e-88
CHEK1	ENSG00000149554.12	6.44	1.47	1.591	1.54e-101
CHI3L2	ENSG00000064886.13	9.55	35.569	-1.793	6.33e-52
CHIAP2	ENSG00000203878.11	0.12	2.49	-1.64	3.09e-43
CHIT1	ENSG00000133063.15	21.52	5.43	1.808	1.79e-07
CHKB	ENSG00000100288.19	35.189	96.468	-1.429	9.43e-48
CHMP4C	ENSG00000164695.4	16.29	4.98	1.532	1.41e-105
CHN1	ENSG00000128656.13	9.63	20.369	-1.007	1.05e-42
CHPT1	ENSG00000111666.10	21.24	50.628	-1.215	4.41e-59
CHRD	ENSG00000090539.15	2.8	10.99	-1.658	1.08e-25
CHRDL1	ENSG00000101938.14	3.78	66.56	-3.821	4.18e-175
CHRM1	ENSG00000168539.3	0.03	1.41	-1.226	4.26e-109
CHRNA5	ENSG00000169684.13	3.63	0.44	1.685	2.93e-78
CILP2	ENSG00000160161.9	2.18	0.23	1.37	3.82e-57
CISD2	ENSG00000145354.9	27.21	12.22	1.093	3.72e-98
CKAP2L	ENSG00000169607.12	2.59	0.36	1.4	2.55e-90
CKM	ENSG00000104879.4	0.3	2.65	-1.489	2.94e-22
CKMT1A	ENSG00000223572.9	6.49	0.87	2.002	2.21e-50
CKMT1B	ENSG00000237289.9	6.24	0.86	1.961	1.71e-54
CKS1B	ENSG00000173207.12	92.212	31.46	1.522	4.76e-118
CKS1BP3	ENSG00000268942.2	7.93	0	3.159	5.81e-100
CKS2	ENSG00000123975.4	61.452	24.429	1.296	6.22e-68
CLASRP	ENSG00000104859.14	29.619	92.821	-1.615	1.76e-48
CLCN6	ENSG00000011021.21	4.7	16.6	-1.627	2.87e-102
CLDN1	ENSG00000163347.5	20.831	5.55	1.737	4.35e-29
CLDN10	ENSG00000134873.9	5.06	1.58	1.232	5.43e-30
CLDN11	ENSG00000013297.10	1.78	7.8	-1.662	9.4e-79
CLDN15	ENSG00000106404.13	3.6	12.17	-1.518	5.14e-64
CLDN18	ENSG00000066405.12	3.77	98.277	-4.379	4.14e-105
CLDN2	ENSG00000165376.10	1.62	0.13	1.213	1.55e-23
CLDN3	ENSG00000165215.6	78.973	11.54	2.673	5.74e-91
CLDN4	ENSG00000189143.9	289.977	76.24	1.913	6.21e-84
CLDN5	ENSG00000184113.9	15.36	323.876	-4.312	9.04e-201
CLDND2	ENSG00000160318.6	0.75	2.75	-1.1	4.05e-58
CLEC12A	ENSG00000172322.13	2.6	13.81	-2.04	1.24e-96
CLEC12B	ENSG00000256660.5	0.08	1.5	-1.211	8.86e-88
CLEC14A	ENSG00000176435.6	10.66	60.719	-2.404	7.73e-133
CLEC1A	ENSG00000150048.10	1.69	16.03	-2.662	4.05e-186
CLEC1B	ENSG00000165682.14	0.09	1.29	-1.071	4.08e-90
CLEC2B	ENSG00000110852.4	8.85	31.749	-1.733	1.11e-88
CLEC3B	ENSG00000163815.5	13.59	187.298	-3.69	6.46e-167
CLEC4D	ENSG00000166527.7	0.23	1.53	-1.04	1.67e-75
CLEC4E	ENSG00000166523.7	2.97	19.251	-2.351	9.53e-97
CLEC4M	ENSG00000104938.16	0.05	2.11	-1.567	1.29e-84
CLEC7A	ENSG00000172243.17	12.45	39.04	-1.574	1.94e-66
CLIC3	ENSG00000169583.12	16.34	52.008	-1.612	3.12e-45
CLIC4	ENSG00000169504.14	45.379	109.31	-1.25	1.97e-72
CLIC5	ENSG00000112782.15	3.98	40.661	-3.064	6.71e-133
CLIC6	ENSG00000159212.12	34.09	8.08	1.95	4.68e-28
CLIP2	ENSG00000106665.15	4.19	10.25	-1.116	2.33e-52
CLIP4	ENSG00000115295.19	10.53	22.71	-1.04	8.49e-57
CLK1	ENSG00000013441.15	49.631	193.272	-1.94	4.02e-82
CLK4	ENSG00000113240.12	7.12	20.93	-1.433	7.84e-76
CLSPN	ENSG00000092853.13	2.09	0.48	1.062	2.72e-65
CLU	ENSG00000120885.19	342.01	829.328	-1.275	5.97e-26
CMAHP	ENSG00000168405.14	20.031	58.769	-1.507	7.22e-52
CMBL	ENSG00000164237.8	21.01	8.91	1.151	2.78e-29
CMKLR1	ENSG00000174600.13	4.29	10.34	-1.1	4.72e-40
CMTM2	ENSG00000140932.9	0.49	6.13	-2.259	7.47e-150
CMTM5	ENSG00000166091.19	0.08	1.59	-1.262	4.6e-129
CNFN	ENSG00000105427.9	5.5	0.96	1.73	6.28e-101
CNN1	ENSG00000130176.7	8.73	56.308	-2.558	2.82e-109
CNN3	ENSG00000117519.15	97.47	197.854	-1.014	2.61e-57
CNR1	ENSG00000118432.12	0.78	3.42	-1.312	9.35e-44
CNRIP1	ENSG00000119865.8	4.77	22.45	-2.023	3.25e-171
CNTFR	ENSG00000122756.14	0.1	2.54	-1.686	1.52e-118
CNTN4	ENSG00000144619.14	0.76	2.56	-1.016	1.07e-53
CNTN6	ENSG00000134115.12	0.17	2.49	-1.577	5e-112
CNTNAP1	ENSG00000108797.11	2.59	8.96	-1.472	2.34e-70
CNTNAP3	ENSG00000106714.17	0.24	1.5	-1.012	3e-58
CNTNAP3B	ENSG00000154529.14	0.56	4.46	-1.807	5.66e-111
CNTROB	ENSG00000170037.13	23.85	54.518	-1.16	3.25e-56
COA6	ENSG00000168275.14	48.21	18.12	1.364	2.34e-116
COL10A1	ENSG00000123500.9	23.591	0.36	4.176	1.68e-137
COL11A1	ENSG00000060718.18	6.93	0.22	2.7	1.52e-72
COL13A1	ENSG00000197467.13	2.62	11.72	-1.813	9.97e-90
COL16A1	ENSG00000084636.17	16.68	46.189	-1.416	2.24e-36
COL17A1	ENSG00000065618.16	4.46	0.53	1.835	3e-44
COL1A1	ENSG00000108821.13	381.251	105.799	1.84	2.4e-40
COL21A1	ENSG00000124749.16	2.46	8.22	-1.414	1.34e-40
COL27A1	ENSG00000196739.14	3.82	11.13	-1.331	3.29e-30
COL3A1	ENSG00000168542.12	308.622	118.561	1.373	1.41e-27
COL4A2	ENSG00000134871.17	75.17	175.776	-1.215	5.88e-39
COL4A2-AS1	ENSG00000232814.2	0	1.09	-1.064	8.4e-95
COL4A3	ENSG00000169031.18	3.52	16.25	-1.932	4.43e-66
COL4A5	ENSG00000188153.12	2.52	9.14	-1.526	3.33e-59
COL5A3	ENSG00000080573.6	2.51	12.54	-1.948	1.2e-51
COL6A1	ENSG00000142156.14	82.338	260.384	-1.649	9.54e-38
COL6A2	ENSG00000142173.14	127.168	398.075	-1.639	2.06e-46
COL6A5	ENSG00000172752.14	0.7	5.1	-1.843	2.91e-90
COL6A6	ENSG00000206384.10	0.73	10.53	-2.737	4.66e-166
COLEC12	ENSG00000158270.11	6.64	22.031	-1.592	5.13e-70
COLGALT2	ENSG00000198756.10	0.26	3.23	-1.747	1.15e-108
COMP	ENSG00000105664.10	10.32	4.2	1.122	1.82e-14
CORO2B	ENSG00000103647.12	0.79	5.01	-1.747	1.49e-145
CORO6	ENSG00000167549.18	0.54	19.49	-3.734	2.91e-144
CORO7	ENSG00000262246.5	18.47	45.361	-1.252	3.79e-54
COX4I2	ENSG00000131055.4	7.07	49.251	-2.639	2.29e-144
COX7A1	ENSG00000161281.10	22.181	76.521	-1.742	5.36e-107
COX7CP1	ENSG00000235957.1	0	4.32	-2.411	1e-42
CP	ENSG00000047457.13	123.81	8.57	3.705	4.51e-90
CPA3	ENSG00000163751.3	10.67	37.201	-1.711	1.56e-50
CPAMD8	ENSG00000160111.12	6.01	27.27	-2.012	9.13e-64
CPB2	ENSG00000080618.13	0.63	4.83	-1.839	1.3e-29
CPED1	ENSG00000106034.17	2.32	9.41	-1.649	1.77e-116
CPLX1	ENSG00000168993.14	1.98	6.01	-1.234	1.69e-23
CPXM1	ENSG00000088882.7	4.98	1.83	1.079	3.98e-14
CR2	ENSG00000117322.16	1.37	0.1	1.107	1.39e-34
CRABP2	ENSG00000143320.8	136.503	4.07	4.761	7.75e-110
CREB5	ENSG00000146592.16	1.66	6.45	-1.486	3.93e-65
CREBRF	ENSG00000164463.12	4.21	10.89	-1.19	1.32e-103
CREBZF	ENSG00000137504.13	20.89	44.829	-1.066	7.81e-29
CRIM1	ENSG00000150938.9	14.69	46.941	-1.611	3.25e-93
CRIPAK	ENSG00000179979.8	3.04	11.07	-1.579	6.73e-50
CRISPLD2	ENSG00000103196.11	12.49	70.918	-2.414	2.28e-92
CRMP1	ENSG00000072832.14	3.29	9.59	-1.304	1.88e-53
CROCC	ENSG00000058453.16	10.71	23.54	-1.067	2.9e-32
CROCCP3	ENSG00000080947.14	1.37	3.75	-1.003	1e-35
CRTAC1	ENSG00000095713.13	5.95	27.93	-2.058	1.91e-17
CRTC3	ENSG00000140577.15	11.58	24.439	-1.016	2.25e-76
CRY2	ENSG00000121671.11	12.44	29.79	-1.196	7.28e-76
CRYAB	ENSG00000109846.7	12.48	150.539	-3.491	4.58e-162
CRYGS	ENSG00000213139.7	1.07	4.64	-1.446	5.42e-73
CRYM	ENSG00000103316.10	8.62	2.81	1.336	8.02e-15
CSAD	ENSG00000139631.18	10.31	50.649	-2.191	5.48e-58
CSDC2	ENSG00000172346.14	1.64	9.6	-2.005	1.65e-101
CSF3	ENSG00000108342.12	0.48	11.59	-3.089	4.5e-80
CSF3R	ENSG00000119535.17	16.95	181.056	-3.342	7.62e-103
CSGALNACT2	ENSG00000169826.7	10.59	25.16	-1.174	2.53e-84
CSNK2B-LY6G5B-1181	ENSG00000263020.5	1.67	8.33	-1.805	1.55e-60
CSPG4	ENSG00000173546.7	2.42	16.979	-2.394	1.86e-111
CSPG4P10	ENSG00000276710.4	1.4	3.9	-1.03	2.48e-31
CSPG4P12	ENSG00000259295.6	0.55	2.42	-1.142	3.39e-83
CSRNP1	ENSG00000144655.14	14.8	76.542	-2.295	1.19e-128
CSRP1	ENSG00000159176.13	152.503	369.491	-1.271	7.07e-84
CSRP2	ENSG00000175183.9	13.62	42.75	-1.581	3.72e-54
CST1	ENSG00000170373.8	15.53	0	4.047	7.24e-91
CST2	ENSG00000170369.3	2.51	0.37	1.357	2.96e-27
CST7	ENSG00000077984.5	12.05	36.44	-1.521	5.1e-58
CSTA	ENSG00000121552.3	10.77	27.599	-1.281	5.05e-48
CT83	ENSG00000204019.4	1.15	0	1.104	2.77e-43
CTA-212A2.1	ENSG00000279805.1	0.28	2.08	-1.267	8.68e-147
CTA-228A9.3	ENSG00000272720.1	0.68	2.56	-1.083	2.67e-28
CTA-276O3.4	ENSG00000235354.1	0	1.78	-1.475	1e-18
CTA-384D8.34	ENSG00000273272.1	6.13	1.99	1.254	8.08e-45
CTA-384D8.35	ENSG00000272666.1	6.59	1.49	1.608	2.18e-78
CTA-384D8.36	ENSG00000272821.1	9.7	22.641	-1.144	7.28e-29
CTA-963H5.5	ENSG00000250318.1	2.17	5.68	-1.075	3.13e-61
CTB-134H23.3	ENSG00000260908.1	0.29	2.75	-1.54	2.07e-56
CTB-13F3.1	ENSG00000273055.1	0.79	6.42	-2.051	1.44e-105
CTB-167G5.7	ENSG00000274892.1	0	1.06	-1.043	1.45e-76
CTB-191K22.5	ENSG00000267815.1	27.561	11.23	1.224	1.06e-17
CTB-31N19.3	ENSG00000261596.2	0.54	2.45	-1.164	9.87e-77
CTB-31O20.2	ENSG00000261526.2	2.59	6.48	-1.059	1.49e-36
CTB-31O20.4	ENSG00000267244.5	0.56	3.64	-1.573	2.23e-103
CTB-39G8.3	ENSG00000267344.1	1.31	4.95	-1.365	1.45e-44
CTB-50L17.14	ENSG00000267385.1	0.18	1.5	-1.083	1.73e-63
CTB-50L17.9	ENSG00000267769.1	0.55	2.15	-1.023	7.01e-44
CTB-55O6.12	ENSG00000267169.1	1.07	4.11	-1.304	1.08e-141
CTB-61M7.2	ENSG00000268734.1	0.34	5.31	-2.235	1.28e-104
CTB-63M22.1	ENSG00000229119.3	145.028	32.701	2.115	8.53e-47
CTB-79E8.3	ENSG00000253683.1	0	8.07	-3.181	6.4e-79
CTB-89H12.4	ENSG00000230551.4	4.82	12.29	-1.191	3.01e-41
CTC-246B18.10	ENSG00000269246.1	3.27	8.76	-1.193	2.91e-11
CTC-251I16.1	ENSG00000279496.1	1.91	9.21	-1.811	6.27e-79
CTC-301O7.4	ENSG00000197813.5	0.9	3.41	-1.215	6.16e-79
CTC-338M12.4	ENSG00000233937.6	4.81	10.75	-1.016	1.56e-20
CTC-425F1.4	ENSG00000267458.1	21.93	3.87	2.235	3.93e-34
CTC-428H11.2	ENSG00000272367.1	0.44	2.21	-1.156	1.85e-93
CTC-429P9.3	ENSG00000269044.2	3.25	7.8	-1.05	4.2e-70
CTC-479C5.10	ENSG00000263126.1	0.47	2.16	-1.104	2.96e-76
CTC-490E21.11	ENSG00000279108.1	0.41	2.21	-1.187	7.41e-101
CTC-510F12.2	ENSG00000267082.1	0.34	3.72	-1.817	3.25e-104
CTC-510F12.3	ENSG00000279807.1	0.12	1.35	-1.069	1.22e-67
CTC-518P12.6	ENSG00000267484.1	1.36	0	1.239	3.24e-37
CTC-524C5.2	ENSG00000263272.1	2.29	6.61	-1.21	1.28e-36
CTC-529I10.1	ENSG00000275413.1	1.11	4.46	-1.372	2.85e-53
CTC-529I10.2	ENSG00000227782.2	1.12	5.08	-1.52	3.62e-68
CTC1	ENSG00000178971.13	13.62	35.599	-1.324	3.86e-51
CTD-2007L18.5	ENSG00000260808.1	0.41	1.94	-1.06	4.41e-82
CTD-2013N17.6	ENSG00000280332.1	0.64	2.48	-1.085	8.38e-62
CTD-2013N24.2	ENSG00000244513.6	1.44	5.7	-1.457	1.8e-114
CTD-2015H6.3	ENSG00000249042.5	7.09	2.65	1.148	2.95e-93
CTD-2020K17.1	ENSG00000267121.5	2.58	10.93	-1.737	1.29e-37
CTD-2022H16.2	ENSG00000259749.1	0	1.03	-1.021	1.24e-110
CTD-2026K11.1	ENSG00000260892.1	0.14	2.77	-1.726	1.72e-75
CTD-2026K11.6	ENSG00000203392.3	0.48	2.03	-1.034	2e-69
CTD-2033D15.2	ENSG00000276107.1	0.49	9.87	-2.867	4.94e-87
CTD-2033D15.3	ENSG00000278621.1	0.51	11.12	-3.005	7.73e-127
CTD-2036P10.6	ENSG00000274403.1	0.22	1.64	-1.114	1.42e-98
CTD-2054N24.2	ENSG00000259363.5	0.56	2.16	-1.018	1.08e-83
CTD-2135D7.5	ENSG00000262097.1	0.26	1.95	-1.227	4.34e-60
CTD-2192J16.22	ENSG00000269242.1	4.87	17.46	-1.653	7.62e-42
CTD-2224J9.4	ENSG00000241434.1	1.33	0	1.22	0.00189
CTD-2224J9.8	ENSG00000213777.5	0.09	1.38	-1.127	2.49e-86
CTD-2228K2.7	ENSG00000225138.7	6.06	20.381	-1.599	7.59e-16
CTD-2235C13.1	ENSG00000242198.1	0.38	2.02	-1.13	3.81e-61
CTD-2267D19.1	ENSG00000278918.1	0.23	1.83	-1.202	6.1e-122
CTD-2270P14.1	ENSG00000260565.6	2.61	10.25	-1.64	2.37e-70
CTD-2303H24.2	ENSG00000273018.5	1.69	6.84	-1.543	7.99e-42
CTD-2325P2.4	ENSG00000259038.1	1.31	0	1.208	1.01e-29
CTD-2368P22.1	ENSG00000176593.7	1.61	4.53	-1.083	1.54e-64
CTD-2373N4.3	ENSG00000279041.1	1.13	3.32	-1.02	1.79e-50
CTD-2510F5.4	ENSG00000265415.1	1.69	0.27	1.083	3.58e-68
CTD-2517M22.14	ENSG00000255182.2	1.4	4.9	-1.298	3.73e-22
CTD-2527I21.14	ENSG00000271032.1	0.83	4.12	-1.484	4.47e-55
CTD-2531D15.5	ENSG00000255126.1	0.24	3.63	-1.901	1.75e-19
CTD-2537I9.12	ENSG00000267523.1	3.85	20.01	-2.115	3.62e-60
CTD-2545G14.4	ENSG00000279812.1	0	3.33	-2.114	4.12e-21
CTD-2545M3.8	ENSG00000268518.1	0.34	2.59	-1.422	3.31e-72
CTD-2562J17.6	ENSG00000279117.1	9.13	29.019	-1.567	4.62e-60
CTD-2619J13.13	ENSG00000268307.1	2.55	0.49	1.253	1.18e-42
CTD-2647L4.4	ENSG00000259366.1	1.36	5.51	-1.464	7.65e-99
CTD-3010D24.3	ENSG00000263893.2	1.25	0	1.17	1.99e-79
CTD-3035K23.7	ENSG00000274565.1	0.65	6.23	-2.132	5.99e-127
CTD-3064M3.3	ENSG00000261655.1	0.4	2.36	-1.263	4.56e-99
CTD-3088G3.8	ENSG00000188897.8	0.42	3.93	-1.796	6.26e-86
CTD-3092A11.1	ENSG00000215302.8	0.66	3.23	-1.349	1.12e-86
CTD-3092A11.2	ENSG00000270055.1	3	16.82	-2.155	3.5e-86
CTD-3128G10.6	ENSG00000269680.1	1.24	4.05	-1.173	3.71e-47
CTD-3141N22.1	ENSG00000241069.1	1.32	0	1.214	0.0408
CTD-3184A7.4	ENSG00000232442.1	4.78	17.75	-1.698	1.68e-45
CTD-3193O13.11	ENSG00000268120.1	4.55	0.92	1.531	4.05e-64
CTD-3214H19.16	ENSG00000269711.1	2.17	21.561	-2.831	1.03e-69
CTD-3252C9.4	ENSG00000267519.3	8.58	39.56	-2.082	1.75e-70
CTGF	ENSG00000118523.5	73.109	219.183	-1.571	1.67e-49
CTHRC1	ENSG00000164932.12	58.679	4.98	3.319	8.16e-114
CTIF	ENSG00000134030.13	6.64	19.601	-1.431	6e-114
CTNNAL1	ENSG00000119326.14	18.911	40.079	-1.045	9.15e-54
CTRL	ENSG00000141086.17	0.45	2.3	-1.186	2.14e-75
CTSG	ENSG00000100448.3	1.02	6.57	-1.906	3.1e-53
CTSV	ENSG00000136943.10	3.27	0.54	1.471	1.23e-52
CTTNBP2	ENSG00000077063.10	0.48	2.12	-1.076	3.29e-68
CX3CL1	ENSG00000006210.6	24.56	63.689	-1.34	1.24e-41
CXADR	ENSG00000154639.18	13.68	4.27	1.478	9.4e-53
CXCL10	ENSG00000169245.5	21.561	6.64	1.562	8.17e-20
CXCL12	ENSG00000107562.16	16.731	45.911	-1.404	9.45e-58
CXCL13	ENSG00000156234.7	20.5	0.43	3.91	1.17e-94
CXCL14	ENSG00000145824.12	18.61	3.52	2.117	7.85e-26
CXCL17	ENSG00000189377.8	278.261	132.339	1.067	4.32e-12
CXCL2	ENSG00000081041.8	22.96	71.669	-1.601	3.5e-37
CXCL3	ENSG00000163734.4	3.83	17.17	-1.911	2.22e-53
CXCL9	ENSG00000138755.5	22.91	4.77	2.051	5.23e-23
CXCR1	ENSG00000163464.7	0.22	5.77	-2.472	2.6e-151
CXCR2	ENSG00000180871.7	0.5	4.5	-1.874	9.09e-117
CXCR3	ENSG00000186810.7	3.69	1.05	1.194	1.19e-37
CXorf36	ENSG00000147113.16	3.29	12.48	-1.652	6.75e-104
CXorf57	ENSG00000147231.13	0.68	2.68	-1.131	3.3e-77
CXorf65	ENSG00000204165.5	0.6	2.48	-1.121	5.61e-55
CXXC1	ENSG00000154832.14	31.999	74.058	-1.186	4.89e-40
CYBRD1	ENSG00000071967.11	30.041	94.588	-1.623	3.86e-81
CYGB	ENSG00000161544.9	9.1	25.76	-1.406	1.7e-92
CYP24A1	ENSG00000019186.9	10.81	0.15	3.36	1.89e-71
CYP27A1	ENSG00000135929.8	29.531	75.331	-1.322	1.53e-62
CYP2B7P	ENSG00000256612.7	37.25	106.41	-1.49	8.69e-20
CYP2D7	ENSG00000205702.10	0.94	4.56	-1.519	4.94e-42
CYP2J2	ENSG00000134716.9	4.66	1.14	1.403	7.87e-61
CYP3A5	ENSG00000106258.13	1.24	16.939	-3.002	9.59e-66
CYP4B1	ENSG00000142973.12	18.56	154.353	-2.99	8.28e-68
CYP4F12	ENSG00000186204.14	0.64	3.92	-1.585	3.95e-39
CYP4F29P	ENSG00000228314.1	0.41	2.95	-1.486	8.88e-65
CYP4Z1	ENSG00000186160.4	0.17	1.48	-1.084	6.32e-73
CYR61	ENSG00000142871.15	72.972	301.601	-2.032	2.86e-68
CYTH4	ENSG00000100055.20	7.85	23.259	-1.455	1.59e-67
CYTIP	ENSG00000115165.9	9.5	20.09	-1.006	1.15e-46
CYYR1	ENSG00000166265.11	4.12	15.3	-1.671	2e-128
D2HGDH	ENSG00000180902.16	12.78	28.249	-1.086	2.14e-18
DAAM2	ENSG00000146122.16	4.91	16.86	-1.595	1.4e-63
DAB2	ENSG00000153071.14	18.05	59.19	-1.66	2.2e-102
DAB2IP	ENSG00000136848.16	11.87	30.099	-1.273	1.16e-84
DACH1	ENSG00000276644.4	0.5	3.41	-1.556	7.57e-125
DACT3	ENSG00000197380.10	2.36	9.62	-1.66	7.51e-100
DAPK1	ENSG00000196730.12	16.44	34.919	-1.042	4.74e-38
DAPK2	ENSG00000035664.11	7.32	37.809	-2.222	1e-121
DARS2	ENSG00000117593.9	12.24	5.31	1.069	1.81e-101
DBH-AS1	ENSG00000225756.1	0.65	2.75	-1.184	1.46e-44
DBNDD1	ENSG00000003249.13	18.88	4.15	1.949	1.24e-132
DCAF13	ENSG00000164934.13	32.41	12.89	1.266	6.68e-107
DCHS1	ENSG00000166341.7	2.55	8.95	-1.487	7e-91
DCLK2	ENSG00000170390.14	1.17	3.51	-1.055	6.34e-67
DCN	ENSG00000011465.16	223.773	1063.35	-2.243	7.22e-99
DCSTAMP	ENSG00000164935.6	1.17	4.03	-1.213	3.71e-34
DCTPP1	ENSG00000179958.8	41.3	18.05	1.151	5.54e-90
DDIT4L	ENSG00000145358.6	2.39	0.51	1.167	2.63e-50
DDR1	ENSG00000204580.11	107.09	45.55	1.215	4.22e-54
DDR2	ENSG00000162733.16	3.51	14.03	-1.737	1.47e-104
DDX17	ENSG00000100201.18	109.728	305.197	-1.467	1.04e-75
DDX26B	ENSG00000165359.14	3.12	8.03	-1.132	8.32e-50
DDX3Y	ENSG00000067048.16	0.09	33.751	-4.995	5.04e-52
DDX5	ENSG00000108654.11	322.129	668.785	-1.052	1.32e-58
DEFA1	ENSG00000206047.2	0.19	63.21	-5.754	9.76e-152
DEFA1B	ENSG00000240247.6	0.07	65.94	-5.967	4.5e-149
DEFA3	ENSG00000239839.5	0	24.97	-4.699	3.3e-115
DEFA4	ENSG00000164821.4	0	3.5	-2.17	4.82e-79
DEGS2	ENSG00000168350.7	4.47	1.62	1.062	5.97e-12
DENND2A	ENSG00000146966.12	2.36	13.71	-2.13	4.64e-138
DENND3	ENSG00000105339.10	12.89	112.329	-3.028	6.55e-178
DENND4B	ENSG00000198837.9	19.28	62.839	-1.654	1.29e-58
DEPDC1	ENSG00000024526.16	2.16	0.17	1.433	3.19e-97
DEPDC1B	ENSG00000035499.12	2.84	0.32	1.541	2.33e-107
DEPTOR	ENSG00000155792.9	11.18	3.27	1.512	7.38e-66
DERL3	ENSG00000099958.14	36.75	8.73	1.956	1.04e-58
DES	ENSG00000175084.11	3.5	142.952	-4.999	1.75e-196
DGCR5	ENSG00000237517.8	1.68	0.16	1.208	1.74e-75
DGKA	ENSG00000065357.19	19.97	45.79	-1.158	1.43e-28
DGKD	ENSG00000077044.9	13.37	38.03	-1.442	2.7e-46
DGKE	ENSG00000153933.9	1.31	4.3	-1.198	2.95e-89
DGKG	ENSG00000058866.14	1.35	5.02	-1.357	8.6e-54
DGKH	ENSG00000102780.16	1.32	5.3	-1.441	2.39e-110
DHFR	ENSG00000228716.6	11.18	5.08	1.002	1.04e-86
DHFRP1	ENSG00000188985.6	5.93	1.41	1.524	4.14e-72
DICER1	ENSG00000100697.14	8.04	17.17	-1.007	1.43e-59
DIO2	ENSG00000211448.11	1.85	0.37	1.057	2.95e-42
DIO3	ENSG00000197406.7	0.18	1.92	-1.307	9.07e-71
DIO3OS	ENSG00000258498.6	0.75	29.619	-4.129	1.43e-143
DIP2A	ENSG00000160305.17	10.15	25.2	-1.233	4.3e-54
DISP1	ENSG00000154309.8	3.17	9.22	-1.293	6.88e-87
DKK2	ENSG00000155011.8	0.98	3.28	-1.112	2.92e-75
DKK3	ENSG00000050165.17	36.699	173.5	-2.211	2.13e-106
DLC1	ENSG00000164741.14	11	55.981	-2.247	2.02e-106
DLEC1	ENSG00000008226.19	0.65	3.02	-1.285	6.37e-45
DLG3	ENSG00000082458.11	19.821	8.85	1.08	1e-88
DLG4	ENSG00000132535.18	5.32	20.54	-1.769	2.55e-97
DLGAP5	ENSG00000126787.12	5.15	0.41	2.125	1e-116
DLL1	ENSG00000198719.8	1.84	10.21	-1.981	9.23e-90
DLL4	ENSG00000128917.6	8.06	17.6	-1.038	1.53e-40
DMPK	ENSG00000104936.17	13.78	63.522	-2.126	1.96e-83
DMTF1	ENSG00000135164.18	20.589	76.691	-1.847	1.05e-86
DMXL2	ENSG00000104093.13	12.49	36.45	-1.473	5.46e-62
DNAAF1	ENSG00000154099.17	1.52	5.68	-1.406	1.85e-34
DNAH1	ENSG00000114841.17	1.81	9.66	-1.924	1.99e-102
DNAH12	ENSG00000174844.14	0.33	1.68	-1.011	1.7e-32
DNAH14	ENSG00000185842.14	8.55	2.97	1.266	3.02e-102
DNAH17	ENSG00000187775.16	1.06	4.83	-1.501	1.43e-67
DNAH2	ENSG00000183914.14	2.77	0.64	1.201	1.38e-16
DNAI1	ENSG00000122735.15	0.43	1.87	-1.005	1.7e-25
DNAI2	ENSG00000171595.13	0.19	1.45	-1.042	8.93e-28
DNAJB13	ENSG00000187726.8	3.98	1.11	1.239	4.93e-11
DNAJB4	ENSG00000162616.8	7.34	17.46	-1.146	8.38e-60
DNAJC12	ENSG00000108176.14	11.56	1.5	2.329	7.24e-68
DNAJC18	ENSG00000170464.9	4.06	10.39	-1.171	1.85e-61
DNAJC19P5	ENSG00000225808.1	0.51	2.6	-1.253	9.16e-71
DNAJC19P9	ENSG00000258608.1	2.59	0.45	1.308	2.35e-49
DNAJC22	ENSG00000178401.14	1.79	0.19	1.229	1.91e-58
DNASE1L3	ENSG00000163687.13	1.37	8.21	-1.958	6.68e-81
DNHD1	ENSG00000179532.12	2.5	13.21	-2.022	1.98e-81
DNM2	ENSG00000079805.16	63.831	145.25	-1.174	3.75e-66
DNM3	ENSG00000197959.13	1.64	4.29	-1.003	4.67e-46
DOCK11	ENSG00000147251.15	7.11	21.36	-1.463	1.11e-110
DOCK2	ENSG00000134516.15	8.24	22.751	-1.362	6.98e-88
DOCK4	ENSG00000128512.19	5.39	29.761	-2.267	1.18e-172
DOCK6	ENSG00000130158.13	19.401	77.288	-1.94	2.18e-97
DOCK9	ENSG00000088387.17	34.429	97.869	-1.481	3.26e-67
DOK2	ENSG00000147443.12	9.49	28.919	-1.512	1.34e-79
DOK3	ENSG00000146094.13	9.39	29.611	-1.559	1.36e-73
DOK6	ENSG00000206052.10	0.47	1.95	-1.005	1.83e-53
DOPEY1	ENSG00000083097.14	3.61	9.24	-1.151	5.26e-76
DOT1L	ENSG00000104885.17	5.7	17.44	-1.461	9.19e-93
DPCR1	ENSG00000168631.11	0.56	3.12	-1.401	1.45e-15
DPEP2	ENSG00000167261.13	3.37	16.97	-2.04	8.12e-118
DPH1	ENSG00000108963.17	16.17	40.251	-1.265	1.35e-64
DPP4	ENSG00000197635.9	25.82	8.68	1.47	2.16e-20
DPT	ENSG00000143196.4	11.91	37.94	-1.593	2.41e-62
DPY19L2	ENSG00000177990.11	0.47	2.44	-1.227	4.12e-55
DPY30	ENSG00000162961.13	99.76	45.87	1.104	1.46e-112
DPYSL2	ENSG00000092964.16	35.569	87.438	-1.274	4.16e-81
DSC2	ENSG00000134755.14	9.21	3.41	1.211	2.95e-45
DSE	ENSG00000111817.16	7.06	17.6	-1.206	3.04e-58
DSG2	ENSG00000046604.12	32.669	5.17	2.448	1.58e-110
DSP	ENSG00000096696.13	38.03	5.07	2.685	1.4e-94
DST	ENSG00000151914.17	30.07	198.5	-2.683	2.41e-132
DTL	ENSG00000143476.17	4.9	1.01	1.554	1.6e-73
DTNA	ENSG00000134769.21	4.16	12.48	-1.385	8.21e-42
DTYMK	ENSG00000168393.12	28.809	13.54	1.036	1.33e-93
DUOX1	ENSG00000137857.17	6.42	87.389	-3.574	1.15e-132
DUOX2	ENSG00000140279.12	0.67	2.79	-1.182	1.99e-24
DUOXA1	ENSG00000140254.12	6.77	57.281	-2.907	7.54e-96
DUSP1	ENSG00000120129.5	129.301	657.478	-2.337	2.07e-86
DUSP26	ENSG00000133878.8	0.33	1.93	-1.139	3.22e-71
DUSP7	ENSG00000164086.9	9.97	23.209	-1.142	9.59e-68
DUSP8P5	ENSG00000235316.1	0.68	2.39	-1.013	1.34e-68
DUTP6	ENSG00000225171.2	0.97	3.12	-1.064	1.03e-52
DUXAP8	ENSG00000206195.10	4.63	1.24	1.33	4.37e-37
DYNC2H1	ENSG00000187240.13	3.48	9.02	-1.161	9.72e-66
DYSF	ENSG00000135636.13	8.34	24.17	-1.43	8.38e-67
DZIP1	ENSG00000134874.17	2.64	7.88	-1.287	1.17e-69
DZIP1L	ENSG00000158163.14	1.78	6.27	-1.387	7.57e-67
E2F1	ENSG00000101412.12	8.51	3.47	1.089	1.23e-61
E2F8	ENSG00000129173.12	2.3	0.33	1.311	6.64e-96
EBF1	ENSG00000164330.16	1.05	4.27	-1.362	3.47e-115
EBF4	ENSG00000088881.20	5.68	16.22	-1.366	9.57e-45
EBLN2	ENSG00000255423.1	0.51	2.22	-1.093	3.91e-71
ECE2	ENSG00000145194.17	7.67	2.19	1.442	1.67e-112
ECEL1P2	ENSG00000244280.1	0.42	10.64	-3.035	4.84e-140
ECHDC2	ENSG00000121310.16	53.53	115.639	-1.097	1.14e-38
ECM2	ENSG00000106823.12	3.75	10.3	-1.25	1.4e-62
ECT2	ENSG00000114346.13	14.5	5.02	1.364	6.27e-80
EDA	ENSG00000158813.17	0.88	2.91	-1.056	4.01e-51
EDN1	ENSG00000078401.6	10.22	25.47	-1.238	1.52e-47
EDNRB	ENSG00000136160.14	3.01	42.899	-3.453	2.44e-211
EEF1A1P12	ENSG00000214199.3	1.83	0.31	1.111	3.2e-50
EEF1A1P9	ENSG00000249264.1	2.27	0.3	1.331	2.68e-58
EEF1A2	ENSG00000101210.10	6.97	0.87	2.092	1.5e-52
EFCAB1	ENSG00000034239.10	0.86	2.8	-1.031	3.83e-22
EFCC1	ENSG00000114654.7	1.61	12.74	-2.396	4.61e-152
EFEMP1	ENSG00000115380.18	45.832	166.756	-1.841	2.74e-83
EFEMP2	ENSG00000172638.12	31.111	80.281	-1.34	2.93e-70
EFHC1	ENSG00000096093.14	5.18	11.73	-1.043	2.71e-38
EFHD1	ENSG00000115468.11	4.61	13.58	-1.378	2.09e-13
EFNA3	ENSG00000143590.13	5.9	1.05	1.751	6.76e-141
EFNA4	ENSG00000243364.7	20.831	4.98	1.868	1.1e-163
EFNA5	ENSG00000184349.12	8.06	2.78	1.261	8.2e-54
EFNB1	ENSG00000090776.5	7.97	39.879	-2.188	8.28e-111
EFNB2	ENSG00000125266.6	10.28	22.83	-1.079	2.43e-48
EGFL6	ENSG00000198759.11	6.59	20.46	-1.499	7.86e-61
EGFL7	ENSG00000172889.15	37.841	200.421	-2.375	1.1e-85
EGFL8	ENSG00000241404.6	2.92	17.17	-2.213	4.05e-101
EGLN3	ENSG00000129521.13	21.9	6.84	1.546	2.57e-35
EGR1	ENSG00000120738.7	56.822	122.547	-1.095	8.4e-24
EHBP1L1	ENSG00000173442.11	30.86	89.492	-1.506	9.85e-48
EHD2	ENSG00000024422.11	49.71	116.84	-1.216	1.5e-62
EHF	ENSG00000135373.12	23.65	8.79	1.332	4.76e-34
EIF1AXP1	ENSG00000236698.1	9.26	2.7	1.471	8.68e-54
EIF1AY	ENSG00000198692.9	0.08	20.74	-4.331	1.28e-09
EIF1B	ENSG00000114784.3	37.969	78.259	-1.024	2.61e-89
EIF2AK1	ENSG00000086232.12	79.192	34.811	1.163	6.91e-126
EIF5AP4	ENSG00000234743.1	6.78	0.23	2.661	8.51e-155
ELANE	ENSG00000197561.6	0.13	4.93	-2.392	2.82e-74
ELF3	ENSG00000163435.15	319.35	128.613	1.305	4.66e-21
ELMO1	ENSG00000155849.15	9.76	30.049	-1.529	6.45e-86
ELMSAN1	ENSG00000156030.12	10.56	22.479	-1.022	5.62e-69
ELN	ENSG00000049540.16	29.14	213.945	-2.834	3.53e-85
EMCN	ENSG00000164035.9	4.81	29.889	-2.411	2.86e-154
EME2	ENSG00000197774.12	3.67	11.34	-1.402	1.81e-33
EMID1	ENSG00000186998.15	5.16	12.22	-1.102	2.58e-37
EMILIN1	ENSG00000138080.13	30.819	83.62	-1.411	1.94e-41
EML1	ENSG00000066629.16	3.46	13.36	-1.687	7.34e-105
EML3	ENSG00000149499.11	27.87	76.85	-1.431	5.09e-67
EMP1	ENSG00000134531.9	52.771	144.496	-1.436	2.37e-64
EMP2	ENSG00000213853.9	69.772	225.783	-1.68	7.6e-93
EMP3	ENSG00000142227.10	60.9	155.179	-1.335	1.67e-75
ENC1	ENSG00000171617.13	18.79	6.46	1.408	1.83e-56
ENG	ENSG00000106991.13	56.849	266.445	-2.209	1.35e-144
ENGASE	ENSG00000167280.16	10.53	37.19	-1.728	6.07e-45
ENO1	ENSG00000074800.13	1257.29	521.78	1.267	3.88e-84
ENO3	ENSG00000108515.17	6.02	17.73	-1.416	0.00426
ENPEP	ENSG00000138792.9	1.97	5.98	-1.233	1.34e-43
ENPP5	ENSG00000112796.9	10.31	4.51	1.038	1.61e-26
TSPAN6	ENSG00000000003.14	33.91	12.33	1.389	4.64e-92
FGR	ENSG00000000938.12	9.36	101.927	-3.312	3.53e-189
SEMA3F	ENSG00000001617.11	12.33	37.46	-1.529	1.55e-57
TFPI	ENSG00000003436.14	59.871	133.601	-1.145	8.98e-30
RBM5	ENSG00000003756.16	45.93	153.244	-1.717	7.55e-76
RBM6	ENSG00000004534.14	32.21	112.313	-1.771	1.73e-71
HSPB6	ENSG00000004776.11	6.42	108.653	-3.885	9.44e-188
PDK4	ENSG00000004799.7	8.63	98.94	-3.375	1.93e-121
PRSS22	ENSG00000005001.9	24.87	10.97	1.112	6.54e-25
FAM214B	ENSG00000005238.19	10.91	23.33	-1.031	8.91e-52
MSL3	ENSG00000005302.17	16.42	40.571	-1.255	5.14e-78
MPO	ENSG00000005381.7	0.15	2.46	-1.589	2.57e-74
ITGAL	ENSG00000005844.17	9.94	25.84	-1.295	1.2e-57
ITGA2B	ENSG00000005961.17	0.53	4.63	-1.88	1.26e-61
YBX2	ENSG00000006047.12	1.71	0.29	1.071	3.11e-52
TMEM132A	ENSG00000006118.14	22.55	9.63	1.148	3.65e-42
ETV1	ENSG00000006468.13	8.26	19.64	-1.156	1.34e-36
GGCT	ENSG00000006625.17	77.149	27.58	1.451	1.91e-112
TBXA2R	ENSG00000006638.11	1.21	4.26	-1.251	2.83e-96
IFRD1	ENSG00000006652.13	19.821	49.292	-1.272	7.39e-37
SCIN	ENSG00000006747.14	10.33	4.09	1.154	3.61e-27
GAS7	ENSG00000007237.18	4.83	17.859	-1.694	4.05e-107
MATK	ENSG00000007264.13	2.61	8.71	-1.427	2.52e-80
RHBDF1	ENSG00000007384.15	25.08	77.611	-1.592	1.08e-41
LUC7L	ENSG00000007392.16	31.789	79.379	-1.294	1.72e-33
SELE	ENSG00000007908.15	0.45	2.11	-1.101	5.55e-41
FMO3	ENSG00000007933.12	4.85	17.4	-1.653	1.12e-85
SPAG9	ENSG00000008294.20	25.251	58.04	-1.169	1.59e-56
PLEKHG6	ENSG00000008323.15	6.11	1.55	1.479	2.14e-76
PGLYRP1	ENSG00000008438.4	0.03	3.17	-2.017	2.78e-107
NFIX	ENSG00000008441.16	17.49	38.711	-1.103	9.79e-49
MMP25	ENSG00000008516.16	1.24	15.11	-2.846	2.55e-113
PKD1	ENSG00000008710.17	19.04	74.832	-1.92	1.56e-71
RHOBTB2	ENSG00000008853.16	26.241	64.498	-1.266	3.65e-27
REV3L	ENSG00000009413.15	4.57	13.51	-1.381	3.47e-114
MLXIPL	ENSG00000009950.15	0.69	3.86	-1.524	2.42e-44
IFFO1	ENSG00000010295.19	5.17	35.819	-2.577	4.49e-124
SEMA3G	ENSG00000010319.6	2	18.59	-2.707	3.57e-175
NISCH	ENSG00000010322.15	23.6	75.488	-1.637	5.43e-90
STAB1	ENSG00000010327.10	26.53	121.229	-2.151	1.09e-71
FYN	ENSG00000010810.17	26.859	96.609	-1.809	8.58e-92
MRC2	ENSG00000011028.13	32.529	67.639	-1.034	8.62e-42
NME2	ENSG00000011052.21	19.51	8.26	1.147	2.59e-43
TSPAN9	ENSG00000011105.11	13.44	34.47	-1.296	3.61e-84
SYT7	ENSG00000011347.9	11.7	1.85	2.156	1.5e-86
SEMA3B	ENSG00000012171.17	10.38	73.302	-2.707	3e-101
KDM5D	ENSG00000012817.15	0.05	30.33	-4.899	1.33e-39
MAMLD1	ENSG00000013619.13	1.69	8.43	-1.81	3.82e-69
WAS	ENSG00000015285.10	10.44	26.72	-1.277	3.05e-70
RGPD5	ENSG00000015568.12	2.76	7.03	-1.095	8.27e-56
IGF1	ENSG00000017427.15	2.74	6.78	-1.057	5.38e-30
SLC38A5	ENSG00000017483.14	13.44	35.451	-1.336	8.4e-49
RUFY3	ENSG00000018189.12	16.42	39.36	-1.212	3.21e-66
SLC11A1	ENSG00000018280.16	12.98	292.683	-4.393	1.77e-178
VSIG2	ENSG00000019102.11	11.28	33.96	-1.509	2.51e-37
PHLDB1	ENSG00000019144.16	30.7	90.798	-1.534	1.29e-66
MARCO	ENSG00000019169.10	27.45	133.657	-2.243	2.25e-65
PRDM11	ENSG00000019485.12	2.31	5.9	-1.06	2.73e-82
HGF	ENSG00000019991.15	2.79	12.1	-1.789	2.41e-83
SAMD4A	ENSG00000020577.13	5.61	13.35	-1.118	6.34e-58
OSBPL5	ENSG00000021762.19	10.89	25.539	-1.158	2.07e-38
FHL1	ENSG00000022267.16	10.9	290.822	-4.616	3.09e-224
HSD17B6	ENSG00000025423.11	7.85	21.91	-1.372	3.82e-26
VIM	ENSG00000026025.13	555.636	1295.24	-1.22	1.3e-60
RTEL1-TNFRSF6B	ENSG00000026036.20	2.2	9.54	-1.72	2.42e-53
FAS	ENSG00000026103.19	12.17	28.41	-1.159	3.88e-66
SLAMF7	ENSG00000026751.16	16.37	5.29	1.466	1.36e-35
PRKCH	ENSG00000027075.13	14.21	38.66	-1.383	1.99e-122
IFNGR1	ENSG00000027697.12	62.21	160.629	-1.354	1.37e-92
TNFRSF1B	ENSG00000028137.16	19.9	43.831	-1.101	1.92e-64
HMGB3	ENSG00000029993.14	150.612	15.03	3.242	2.72e-164
PNPLA6	ENSG00000032444.15	30.84	91.151	-1.533	8.94e-112
FUT8	ENSG00000033170.16	26.541	8.81	1.489	1.68e-86
GAB2	ENSG00000033327.12	7.55	20.78	-1.349	8.63e-77
MYOC	ENSG00000034971.14	0.04	3.12	-1.986	5.45e-113
VCL	ENSG00000035403.16	31.789	77.778	-1.265	5.62e-68
TIMP2	ENSG00000035862.12	101.941	228.064	-1.154	3.63e-47
MYOM2	ENSG00000036448.9	1.82	5.9	-1.291	7.44e-70
FLT4	ENSG00000037280.15	3.7	19.401	-2.118	4.07e-129
MRI1	ENSG00000037757.13	9.85	21.51	-1.053	9.09e-36
METTL1	ENSG00000037897.16	34.35	14.27	1.211	7.22e-78
MSR1	ENSG00000038945.14	18.69	51.9	-1.426	1.81e-54
FAM65A	ENSG00000039523.17	19.56	89.622	-2.14	1.8e-134
FAM65C	ENSG00000042062.11	0.74	9.56	-2.602	4.4e-117
TG	ENSG00000042832.11	0.48	2.63	-1.294	2.83e-45
LCP2	ENSG00000043462.11	19.5	50.139	-1.319	3.46e-72
GPM6B	ENSG00000046653.14	1.85	14.97	-2.486	7.89e-158
PREX2	ENSG00000046889.18	0.71	5.08	-1.83	1.09e-148
YTHDC2	ENSG00000047188.15	5.47	11.96	-1.002	2.63e-60
SCML1	ENSG00000047634.14	2.99	13.64	-1.875	1.63e-102
TNFRSF17	ENSG00000048462.10	3.35	0.73	1.33	1.58e-38
EPN3	ENSG00000049283.17	10.36	0.49	2.931	2.3e-160
FOXP3	ENSG00000049768.14	2.68	0.5	1.295	6.76e-87
LAMC3	ENSG00000050555.17	4.19	36.37	-2.848	2.12e-130
FAM160A2	ENSG00000051009.10	18.35	39.24	-1.056	2.67e-43
RAD51	ENSG00000051180.16	4.64	0.91	1.562	2.48e-97
THOC3	ENSG00000051596.9	30.399	13.05	1.16	6.38e-97
PRSS8	ENSG00000052344.15	166.202	71.51	1.205	6.81e-38
FSTL4	ENSG00000053108.16	2.22	0.61	1	1.36e-32
LAMA3	ENSG00000053747.15	14.07	39.5	-1.426	3.21e-29
OPN3	ENSG00000054277.12	23.591	11.19	1.012	8.53e-33
RELT	ENSG00000054967.12	5.38	16.11	-1.423	2.34e-58
MCOLN3	ENSG00000055732.12	1.19	8.87	-2.172	2.77e-94
ITIH4	ENSG00000055955.15	2.8	13.54	-1.936	1.1e-37
GYG2	ENSG00000056998.18	4.23	0.68	1.638	6.11e-98
LAMC2	ENSG00000058085.14	36.45	15.009	1.226	6e-19
RASGRF1	ENSG00000058335.15	3.19	13.24	-1.765	6.03e-20
FLYWCH1	ENSG00000059122.16	14.41	31.76	-1.088	5.56e-40
MXD1	ENSG00000059728.10	5.28	24.54	-2.024	2.33e-81
SLC2A3	ENSG00000059804.15	16.42	88.437	-2.36	1.32e-90
STYK1	ENSG00000060140.8	3.41	0.63	1.436	1.56e-88
HDAC7	ENSG00000061273.17	34.36	99.967	-1.514	1.03e-87
PRDM6	ENSG00000061455.10	0.93	3.79	-1.311	4.59e-93
SPAG4	ENSG00000061656.9	22.161	5.04	1.939	3.09e-101
MRPS35	ENSG00000061794.12	41.521	19.76	1.034	2.99e-88
GUCY1B3	ENSG00000061918.12	6.49	14.23	-1.024	2.28e-62
MON2	ENSG00000061987.14	11.38	24.76	-1.057	2.35e-48
LTK	ENSG00000062524.15	2.4	11.68	-1.899	2.55e-41
SLC6A16	ENSG00000063127.15	0.77	4.11	-1.53	3.09e-113
LIMCH1	ENSG00000064042.17	27.839	82.338	-1.531	4.31e-67
TSPAN32	ENSG00000064201.15	1.18	6.27	-1.738	1.36e-103
WISP2	ENSG00000064205.10	6.9	117.84	-3.911	1.5e-165
SUGP2	ENSG00000064607.16	19.07	60.601	-1.618	3.33e-59
FAR2	ENSG00000064763.10	3.17	9.2	-1.29	1.99e-67
SLC9A3R2	ENSG00000065054.13	103.83	298.253	-1.513	2.75e-57
MCM10	ENSG00000065328.16	1.94	0.27	1.211	1.83e-82
ERBB3	ENSG00000065361.14	72.078	26.891	1.39	2.81e-60
MYLK	ENSG00000065534.18	22.71	97.139	-2.049	3.76e-110
TLE2	ENSG00000065717.14	23.131	53.171	-1.167	1.02e-45
TBC1D1	ENSG00000065882.15	22.79	50.499	-1.114	8.72e-59
SLC9A7	ENSG00000065923.9	3.88	1.32	1.073	1.51e-71
TIE1	ENSG00000066056.13	8.03	45.701	-2.371	3.23e-154
NGEF	ENSG00000066248.14	4.6	0.48	1.92	5.91e-74
SPI1	ENSG00000066336.11	34.599	104.69	-1.57	3.91e-79
KIF26A	ENSG00000066735.14	0.43	2.16	-1.144	1.35e-76
PFKP	ENSG00000067057.16	62.908	22.65	1.434	1.36e-61
KLF6	ENSG00000067082.14	37.229	122.581	-1.693	2.1e-103
PPAP2A	ENSG00000067113.16	26.69	59.128	-1.119	4.32e-47
PHKA1	ENSG00000067177.14	4.8	1.79	1.056	2.43e-94
TRO	ENSG00000067445.20	1.74	6.49	-1.451	1.81e-41
PRKCZ	ENSG00000067606.15	26.841	59.759	-1.126	6.72e-29
ZFY	ENSG00000067646.11	0.02	1.7	-1.404	0.0128
NAV3	ENSG00000067798.13	0.57	2.98	-1.342	2.34e-86
PDZD4	ENSG00000067840.12	0.7	4.76	-1.761	7.05e-90
ROCK1	ENSG00000067900.6	10.43	24.48	-1.157	2.4e-78
HYAL2	ENSG00000068001.13	50.219	181.182	-1.831	5.65e-118
RASSF1	ENSG00000068028.17	18.35	57.811	-1.604	2.54e-116
MEF2A	ENSG00000068305.17	12.74	33.831	-1.342	2.4e-129
INPP5A	ENSG00000068383.18	10.57	28.989	-1.374	7.47e-122
PRR11	ENSG00000068489.12	5.55	0.98	1.726	7.37e-93
REEP1	ENSG00000068615.16	0.58	3.6	-1.542	3.62e-85
RASGRP2	ENSG00000068831.18	3.74	47.11	-3.343	6.04e-164
PPP2R5B	ENSG00000068971.13	9	21.47	-1.168	3.72e-81
PYGM	ENSG00000068976.13	0.41	3.23	-1.585	7.33e-131
PITX1	ENSG00000069011.15	4.62	0.18	2.252	4.14e-75
KCNAB2	ENSG00000069424.14	10.13	36.9	-1.768	3.15e-101
MAOB	ENSG00000069535.13	6.62	29.79	-2.015	1.15e-109
RORA	ENSG00000069667.15	2.39	8.57	-1.497	7.25e-111
TGFBR3	ENSG00000069702.10	2.02	27.08	-3.217	3.47e-205
PFN2	ENSG00000070087.13	47.14	19.67	1.22	4.16e-34
FGF10	ENSG00000070193.4	0.1	2.22	-1.55	8.01e-139
FSTL3	ENSG00000070404.9	20.79	122.453	-2.502	4.28e-104
ST6GALNAC1	ENSG00000070526.14	35.099	5.51	2.471	1.23e-52
GBA2	ENSG00000070610.14	29.681	94.339	-1.636	1.56e-81
NDST1	ENSG00000070614.14	15.18	33.779	-1.104	2.43e-69
ST6GALNAC2	ENSG00000070731.9	6.95	16.88	-1.169	5.9e-45
PABPC1	ENSG00000070756.13	1229.28	603.369	1.025	1.35e-71
PTPN21	ENSG00000070778.12	3.85	18.21	-1.986	8.58e-150
RPS6KA2	ENSG00000071242.11	22.42	48.789	-1.088	5.97e-45
VASH1	ENSG00000071246.10	6.83	15.11	-1.041	1.08e-55
LMCD1	ENSG00000071282.11	28.68	137.681	-2.224	1.91e-146
TRIP13	ENSG00000071539.13	8.63	1.16	2.156	1.37e-102
TRIB2	ENSG00000071575.11	17.111	39.689	-1.168	3.26e-48
LIMS2	ENSG00000072163.18	9.59	129.894	-3.628	1.18e-221
SPEG	ENSG00000072195.14	3.34	11.8	-1.56	4.72e-39
TFRC	ENSG00000072274.12	29.91	75.462	-1.307	5.66e-44
HMMR	ENSG00000072571.19	5.11	0.61	1.924	1.09e-114
STK10	ENSG00000072786.12	11.52	39.199	-1.683	1.11e-113
MRVI1	ENSG00000072952.18	3.18	12.1	-1.648	3.51e-83
MCM2	ENSG00000073111.13	14.21	3.88	1.64	8.15e-107
SELO	ENSG00000073169.13	12.47	27.38	-1.075	4.89e-39
PDE8A	ENSG00000073417.14	10.69	25.04	-1.155	6.56e-64
FERMT2	ENSG00000073712.13	15	57.531	-1.871	8.75e-137
TBX21	ENSG00000073861.2	0.67	2.42	-1.034	7.51e-52
FRY	ENSG00000073910.19	8.46	33.24	-1.856	1.32e-118
NUAK1	ENSG00000074590.13	3.84	9.27	-1.085	2.78e-32
SCARF1	ENSG00000074660.15	5.06	24.281	-2.061	1.12e-115
HACD3	ENSG00000074696.12	43.329	20.25	1.061	2.83e-71
ZZEF1	ENSG00000074755.14	6.73	20.09	-1.448	2.63e-94
TUBE1	ENSG00000074935.13	5.52	13.43	-1.146	3.96e-82
TXK	ENSG00000074966.10	0.65	3	-1.278	4.41e-88
GTSE1	ENSG00000075218.18	3.82	0.79	1.429	1.05e-81
MARK3	ENSG00000075413.17	35.73	75.378	-1.056	3.06e-78
FOSL2	ENSG00000075426.11	33.66	69.608	-1.027	2.6e-36
SEC31B	ENSG00000075826.16	2.13	16.61	-2.492	7e-90
RBMS2	ENSG00000076067.11	11.18	36.671	-1.629	3.69e-127
RGS11	ENSG00000076344.15	1.15	10.04	-2.36	2.06e-100
PLXNA2	ENSG00000076356.6	8.03	30.581	-1.806	3.69e-84
SPAG5	ENSG00000076382.16	14.74	6.26	1.116	8.28e-57
TPD52	ENSG00000076554.15	67.102	13.84	2.198	2.36e-124
PAG1	ENSG00000076641.4	4.3	13.62	-1.464	1.5e-72
MCAM	ENSG00000076706.14	29.821	116.323	-1.929	2.54e-75
STXBP2	ENSG00000076944.14	79.71	162.027	-1.014	1.29e-55
UBE2T	ENSG00000077152.9	24.13	2.93	2.677	6.8e-167
PPP1R12B	ENSG00000077157.20	8.77	20.32	-1.126	5.62e-52
IL4R	ENSG00000077238.13	34.83	111.298	-1.648	3.93e-84
EXOSC5	ENSG00000077348.8	22.389	9.14	1.206	8.7e-110
LRCH4	ENSG00000077454.15	35.38	97.497	-1.437	1.04e-52
FAM76B	ENSG00000077458.12	7.92	17.771	-1.073	1.07e-37
NAALAD2	ENSG00000077616.10	0.31	1.78	-1.086	5.06e-104
FGFR1	ENSG00000077782.19	16.62	71.639	-2.044	1.36e-80
FBLN1	ENSG00000077942.17	58.012	364.707	-2.632	5.67e-111
ITGA8	ENSG00000077943.7	2.3	20.88	-2.729	1.56e-167
MAP2	ENSG00000078018.19	5.53	15.87	-1.369	4.27e-26
LAMP3	ENSG00000078081.7	22.92	95.922	-2.019	9.19e-17
NEBL	ENSG00000078114.18	9.24	25.671	-1.381	4.03e-65
ITM2A	ENSG00000078596.10	12.47	38.689	-1.559	2.2e-93
RUNX1T1	ENSG00000079102.16	0.75	4.14	-1.554	5.05e-124
SLC1A3	ENSG00000079215.13	4.33	13.3	-1.424	3.66e-50
MKNK1	ENSG00000079277.19	21.341	61.349	-1.481	4.02e-95
TNS1	ENSG00000079308.16	28.181	141.317	-2.286	1.19e-128
REXO1	ENSG00000079313.11	14.33	30.38	-1.033	9.75e-45
RAPGEF3	ENSG00000079337.15	4.69	29.871	-2.44	7.17e-112
PAFAH1B3	ENSG00000079462.7	54.462	10.63	2.254	1.82e-178
EPB41L2	ENSG00000079819.16	11.95	69.85	-2.452	1.33e-158
PTPRH	ENSG00000080031.9	3.26	0.12	1.927	2.94e-83
SESN1	ENSG00000080546.13	7.54	29.14	-1.819	1e-139
NDC80	ENSG00000080986.12	5.32	0.91	1.726	1.59e-90
PTPRC	ENSG00000081237.18	18.57	48.519	-1.339	2.23e-68
SMARCD3	ENSG00000082014.16	17.81	51.211	-1.473	1.02e-67
EPB41L3	ENSG00000082397.15	8.15	29.96	-1.759	1.19e-85
SERTAD4	ENSG00000082497.11	4.76	1.28	1.337	5.63e-38
GRHL2	ENSG00000083307.10	12.48	3.84	1.478	3.09e-88
FCN1	ENSG00000085265.10	6.65	36.79	-2.304	2.18e-89
MAP3K4	ENSG00000085511.19	6.81	14.9	-1.026	9.94e-85
PILRA	ENSG00000085514.15	12.58	29.97	-1.189	1.05e-63
IGSF9	ENSG00000085552.16	6.56	0.55	2.286	7.35e-119
WNT11	ENSG00000085741.12	0.88	4.99	-1.672	1.79e-77
ORC1	ENSG00000085840.12	2.05	0.5	1.024	3.05e-77
RAD54L	ENSG00000085999.11	3.35	0.91	1.187	1.13e-70
TMED2	ENSG00000086598.10	176.203	80.839	1.115	8.02e-91
PPP1R15A	ENSG00000087074.7	37.59	152.672	-1.994	7.43e-113
TMPRSS11E	ENSG00000087128.9	1.41	0.03	1.226	5.04e-52
PGS1	ENSG00000087157.18	20.189	55.448	-1.414	2.5e-76
UIMC1	ENSG00000087206.16	12.95	29.66	-1.136	1.43e-84
MMP2	ENSG00000087245.12	118.512	261.269	-1.134	1.06e-28
SH3BP2	ENSG00000087266.15	16.87	55.912	-1.671	1.81e-81
PHACTR3	ENSG00000087495.16	2.8	9.62	-1.483	1.72e-18
ERGIC2	ENSG00000087502.17	66.178	29.691	1.13	8.49e-91
TFAP2C	ENSG00000087510.6	7.59	1.58	1.735	1.23e-82
RFX2	ENSG00000087903.12	5.18	12.83	-1.162	1.01e-66
REM1	ENSG00000088320.3	0.73	3.37	-1.337	3.85e-86
TPX2	ENSG00000088325.15	14.67	1.23	2.813	5.76e-129
SIGLEC1	ENSG00000088827.12	4.78	14.74	-1.445	5.44e-47
F11	ENSG00000088926.13	0.22	2.43	-1.491	6.79e-46
TESC	ENSG00000088992.17	36.181	10.75	1.662	4.2e-24
P2RX7	ENSG00000089041.16	2.05	6.05	-1.209	2.42e-80
OAS1	ENSG00000089127.12	48.809	21.739	1.131	1.53e-42
PXN	ENSG00000089159.15	47.431	99.822	-1.058	3.63e-51
TBX5	ENSG00000089225.19	2.62	17.5	-2.354	6.55e-155
HEPH	ENSG00000089472.16	4.27	11.44	-1.239	2.59e-50
LTBP4	ENSG00000090006.17	48.19	299.787	-2.612	1.51e-133
MRPS33	ENSG00000090263.15	75.861	31.8	1.229	1.04e-115
IRAK3	ENSG00000090376.8	2.83	16.57	-2.198	3.5e-106
P3H2	ENSG00000090530.9	6.44	23.23	-1.703	5.09e-34
RAB11FIP3	ENSG00000090565.15	16.22	34.021	-1.024	1.69e-46
MCOLN1	ENSG00000090674.15	17.27	44.2	-1.307	5.5e-95
KIF4A	ENSG00000090889.11	4.04	0.3	1.955	1.77e-119
TNRC6A	ENSG00000090905.17	10.41	23.25	-1.088	5.7e-44
PLEKHG2	ENSG00000090924.14	15.31	37.281	-1.231	3.19e-17
PITPNM2	ENSG00000090975.12	3.97	17.179	-1.871	2e-110
NLRC4	ENSG00000091106.18	1.27	4.15	-1.182	1.94e-72
NRCAM	ENSG00000091129.19	1.15	4.65	-1.394	7.34e-29
LAMB1	ENSG00000091136.13	36.6	216.586	-2.533	1.63e-95
RAPGEF4	ENSG00000091428.17	1.47	11.78	-2.371	1.06e-169
SEL1L3	ENSG00000091490.10	72.932	32.21	1.155	1.84e-69
NLRP1	ENSG00000091592.15	8.28	39.719	-2.134	1.33e-106
ORC6	ENSG00000091651.8	4.84	1.29	1.351	1.05e-92
RGS17	ENSG00000091844.7	2.13	0.23	1.347	4.73e-67
JPH4	ENSG00000092051.16	0.37	1.81	-1.036	3.72e-116
SLC22A17	ENSG00000092096.14	7.07	16.18	-1.09	3.47e-32
TGM1	ENSG00000092295.11	1.02	5.32	-1.646	7.85e-117
SEMA6A	ENSG00000092421.16	1.45	16.781	-2.859	5.56e-195
TBX15	ENSG00000092607.13	1.93	0.46	1.005	9.45e-44
UNC13D	ENSG00000092929.11	18.01	56.861	-1.606	1.08e-58
VNN3	ENSG00000093134.13	0.45	4.25	-1.856	3.43e-68
FMO2	ENSG00000094963.13	7.2	97.247	-3.583	1.72e-174
MSH2	ENSG00000095002.12	13.87	5.58	1.176	1.49e-92
SH2D3C	ENSG00000095370.19	6.59	51.671	-2.795	1.59e-200
TBC1D2	ENSG00000095383.19	17.27	36.46	-1.036	8.78e-35
SORBS1	ENSG00000095637.20	4.36	28.819	-2.476	1.12e-149
TPSD1	ENSG00000095917.13	0.74	5.85	-1.977	1.54e-43
FKBP5	ENSG00000096060.14	24.729	90.603	-1.832	4.17e-35
PGC	ENSG00000096088.16	22.45	246.492	-3.4	1.84e-12
TMEM14A	ENSG00000096092.5	33.639	14.58	1.153	9.83e-79
JAK2	ENSG00000096968.12	3.75	10.95	-1.331	1.94e-111
PCSK5	ENSG00000099139.13	1.8	5.76	-1.272	9.62e-94
HSD17B7P2	ENSG00000099251.14	2.18	5.8	-1.096	1.13e-50
PALMD	ENSG00000099260.10	4.79	20.9	-1.919	7.79e-114
MZF1	ENSG00000099326.8	7.95	29.611	-1.774	3.12e-74
MYO9B	ENSG00000099331.13	37.88	106.343	-1.465	3.79e-73
PRKY	ENSG00000099725.14	0.02	3.73	-2.213	1.29e-35
MISP	ENSG00000099812.8	25.04	10.54	1.174	1.17e-29
IZUMO4	ENSG00000099840.13	2.61	7.12	-1.17	1.52e-24
GADD45B	ENSG00000099860.8	48.381	214.375	-2.125	4.32e-98
PALM	ENSG00000099864.17	7.52	27.5	-1.742	4.42e-92
LZTR1	ENSG00000099949.18	20.78	52.341	-1.292	1.47e-38
MMP11	ENSG00000099953.9	25.329	0.85	3.831	1.09e-135
P2RX6	ENSG00000099957.16	0.14	1.52	-1.144	8.86e-90
SUSD2	ENSG00000099994.10	23.831	94.601	-1.945	4.37e-41
PPM1F	ENSG00000100034.13	7.23	25.44	-1.684	2.05e-131
MFNG	ENSG00000100060.17	9.47	31.169	-1.619	2.77e-116
LRP5L	ENSG00000100068.11	3.49	8.87	-1.136	9.88e-27
PLA2G3	ENSG00000100078.3	0.32	2.2	-1.278	2.01e-33
PIK3IP1	ENSG00000100100.12	23.7	51.872	-1.098	4.29e-63
TTC28	ENSG00000100154.14	2.99	9.1	-1.34	4.8e-100
TPTEP1	ENSG00000100181.21	1.47	8.16	-1.891	2.63e-23
KDELR3	ENSG00000100196.10	34.21	9.67	1.722	6.16e-91
TIMP3	ENSG00000100234.11	89.51	585.732	-2.697	5.36e-124
PPP6R2	ENSG00000100239.15	23.52	52.621	-1.129	2.49e-53
SUN2	ENSG00000100242.15	50.639	133.379	-1.38	9.72e-86
PDGFB	ENSG00000100311.16	7.36	25.24	-1.65	8.27e-75
SYNGR1	ENSG00000100321.14	3.8	9.22	-1.09	1.1e-37
MTMR3	ENSG00000100330.15	13.81	30.199	-1.075	2.01e-45
GRAP2	ENSG00000100351.16	1.73	5.27	-1.2	2.54e-65
NCF4	ENSG00000100365.14	14.87	38.62	-1.32	1.42e-65
HDAC10	ENSG00000100429.17	19.37	41.72	-1.068	1.29e-27
SDR39U1	ENSG00000100445.16	35.74	73.47	-1.019	3.24e-34
POLE2	ENSG00000100479.12	4.84	1.62	1.156	6.32e-77
GNPNAT1	ENSG00000100522.8	15.56	6.31	1.18	3.2e-81
PLEK2	ENSG00000100558.8	13.62	1.55	2.519	2.61e-158
RIN3	ENSG00000100599.15	11.32	28.68	-1.268	1.05e-86
SIX4	ENSG00000100625.8	3.08	0.44	1.502	5.37e-90
GALNT16	ENSG00000100626.16	0.45	3.03	-1.475	3.71e-96
SRSF5	ENSG00000100650.15	141.916	376.524	-1.401	1.7e-86
GSKIP	ENSG00000100744.14	17.52	7.22	1.172	2.57e-85
PAPLN	ENSG00000100767.15	7.44	16.65	-1.064	1.08e-28
NFKBIA	ENSG00000100906.10	164.004	375.741	-1.191	8.03e-49
REC8	ENSG00000100918.12	9.2	35.24	-1.829	2.21e-51
MMP9	ENSG00000100985.7	30.519	10	1.519	1.99e-26
GINS1	ENSG00000101003.9	4.33	0.47	1.858	1.72e-130
MYBL2	ENSG00000101057.15	17.349	1.05	3.162	4.73e-125
TUBB1	ENSG00000101162.3	0.09	1.44	-1.163	2.17e-99
SLCO4A1	ENSG00000101187.15	3.61	77.578	-4.091	7.27e-95
PTK6	ENSG00000101213.6	9.1	2.77	1.422	5.21e-55
RASSF2	ENSG00000101265.15	6.78	24.281	-1.7	1.98e-119
SLC52A3	ENSG00000101276.14	4.33	1.02	1.4	1.61e-62
RSPO4	ENSG00000101282.8	0.5	9.64	-2.826	6.5e-154
SIRPB1	ENSG00000101307.15	2.66	11.82	-1.808	1e-89
FERMT1	ENSG00000101311.15	6.18	0.67	2.104	1.35e-124
PLCB4	ENSG00000101333.16	1.18	4.77	-1.404	1.47e-56
MYL9	ENSG00000101335.9	130.146	560.316	-2.098	2.24e-117
HCK	ENSG00000101336.12	17.31	37.449	-1.07	3.02e-47
TLDC2	ENSG00000101342.9	1.65	9.13	-1.935	5.39e-88
SAMHD1	ENSG00000101347.8	28.949	67.232	-1.188	1.22e-59
JAG1	ENSG00000101384.11	8.21	31.299	-1.81	2.56e-82
WFDC2	ENSG00000101443.17	755.924	157.695	2.254	1.94e-52
PPP1R16B	ENSG00000101445.9	2.51	6.38	-1.072	8.04e-62
MAP1LC3A	ENSG00000101460.12	24.57	63.91	-1.344	5.6e-52
PIGU	ENSG00000101464.10	25.34	12.03	1.015	4.97e-107
SMCHD1	ENSG00000101596.14	10.16	23.091	-1.11	5.04e-49
SMAD7	ENSG00000101665.8	14.2	33.499	-1.183	3.78e-74
POLI	ENSG00000101751.10	8.08	17.28	-1.01	7.17e-50
MXRA5	ENSG00000101825.7	11.74	3.83	1.399	3.2e-33
VSIG1	ENSG00000101842.13	1.86	0.27	1.171	1.16e-26
NXT2	ENSG00000101888.11	10.76	4.07	1.214	1.16e-73
PRPS2	ENSG00000101911.12	24.721	10.96	1.105	6.26e-86
SRPX	ENSG00000101955.14	3.99	47.408	-3.278	5.2e-166
SYP	ENSG00000102003.10	0.96	3.58	-1.225	5.26e-36
RENBP	ENSG00000102032.12	14.03	31.879	-1.129	1.16e-41
RS1	ENSG00000102104.8	0.05	1.86	-1.446	1.81e-151
PCSK1N	ENSG00000102109.8	5.55	2.11	1.075	1.83e-16
TAZ	ENSG00000102125.15	24.13	62.141	-1.329	1.24e-40
GATA1	ENSG00000102145.13	0.09	1.6	-1.254	1.28e-137
PHEX	ENSG00000102174.8	0.4	2.05	-1.123	1.73e-79
GABRE	ENSG00000102287.16	5.5	26.6	-2.086	3.71e-44
KLF8	ENSG00000102349.14	2.4	7.36	-1.298	2.35e-72
SYTL4	ENSG00000102362.15	5.68	17.56	-1.474	1.44e-56
SGCG	ENSG00000102683.7	0.14	2.84	-1.752	1.08e-162
FLT1	ENSG00000102755.10	8.9	20.201	-1.099	3.43e-46
RGCC	ENSG00000102760.12	51.929	607.65	-3.523	9.1e-213
MEDAG	ENSG00000102802.9	2.57	7.74	-1.292	2.54e-27
PLLP	ENSG00000102934.9	16.829	58.201	-1.731	1.01e-63
ZNF423	ENSG00000102935.11	0.76	3.13	-1.231	1.15e-115
MMP15	ENSG00000102996.4	24.71	9.63	1.274	5.55e-58
NDRG4	ENSG00000103034.14	3.07	32.03	-3.021	8.12e-118
SLC7A6	ENSG00000103064.13	6.87	17.701	-1.249	3.07e-63
FA2H	ENSG00000103089.8	8.01	1.51	1.844	2.94e-83
TAF1C	ENSG00000103168.16	15.87	56.009	-1.757	5.56e-70
WFDC1	ENSG00000103175.10	3.05	25.21	-2.694	4.56e-135
FOXF1	ENSG00000103241.6	2.15	27.5	-3.178	1.07e-219
SLC7A5	ENSG00000103257.8	25.08	8.54	1.451	1.47e-64
MEFV	ENSG00000103313.11	0.35	4.7	-2.078	2.28e-156
PIEZO1	ENSG00000103335.19	54.64	150.007	-1.44	1.05e-59
TOX3	ENSG00000103460.16	7.64	0.62	2.415	1.28e-79
RRN3P2	ENSG00000103472.9	0.63	3.31	-1.403	9.82e-88
QPRT	ENSG00000103485.17	26.051	11.28	1.139	2.73e-24
TMC5	ENSG00000103534.16	46.019	20.89	1.103	2.2e-21
HERC1	ENSG00000103657.13	15.81	42.051	-1.357	1.27e-102
RASL12	ENSG00000103710.10	4.83	30.519	-2.435	1.06e-156
ZNF106	ENSG00000103994.16	7.83	19.471	-1.213	1.45e-83
RHOV	ENSG00000104140.6	9.03	0.69	2.569	1.53e-68
OIP5	ENSG00000104147.8	2.46	0.42	1.285	2.35e-92
PDGFRL	ENSG00000104213.12	8.84	3.24	1.215	4.22e-41
SFRP1	ENSG00000104332.11	0.44	2.44	-1.256	1.32e-21
LAPTM4B	ENSG00000104341.16	127.406	31.04	2.003	3.43e-116
ESRP1	ENSG00000104413.15	44.64	15.15	1.499	1.54e-109
NCALD	ENSG00000104490.17	7.53	17.9	-1.148	4e-55
TSTA3	ENSG00000104522.15	98.379	46.41	1.068	2.03e-87
PYCRL	ENSG00000104524.13	10.77	4.42	1.119	5.2e-90
ERICH1	ENSG00000104714.13	10.47	24.1	-1.13	1.79e-70
MCM4	ENSG00000104738.16	25.5	7.03	1.723	2.34e-106
FGL1	ENSG00000104760.16	2.39	0.42	1.255	1.88e-32
KCNN4	ENSG00000104783.11	31.421	7.37	1.954	3.3e-44
SNRNP70	ENSG00000104852.14	104.379	214.613	-1.033	7.88e-27
RNASEH2A	ENSG00000104889.4	23.011	8.95	1.271	5.31e-95
LYL1	ENSG00000104903.4	4.61	12.7	-1.288	4.15e-68
RETN	ENSG00000104918.7	2.28	28.13	-3.151	1.01e-107
IL4I1	ENSG00000104951.15	8.97	1.77	1.848	1.77e-69
NOVA2	ENSG00000104967.6	0.72	7.72	-2.342	1.08e-224
LILRB1	ENSG00000104972.14	4.43	14.22	-1.487	7.16e-67
LILRA1	ENSG00000104974.10	0.52	2.85	-1.341	2.63e-113
TNNT1	ENSG00000105048.16	10.24	3.75	1.243	1.62e-16
RASAL3	ENSG00000105122.12	5.25	19.12	-1.687	1.54e-65
EPHX3	ENSG00000105131.7	11.16	1.99	2.024	7.76e-79
SYDE1	ENSG00000105137.12	3.99	17.37	-1.88	5.81e-123
PRX	ENSG00000105227.14	2.39	44.099	-3.734	1.55e-224
NUMBL	ENSG00000105245.9	9.32	22.86	-1.209	2.85e-34
NKG7	ENSG00000105374.9	13.59	36.46	-1.36	8.79e-39
ICAM5	ENSG00000105376.4	2.82	13.97	-1.97	2.79e-68
TYK2	ENSG00000105397.13	56.129	143.608	-1.34	2.08e-38
PTPRS	ENSG00000105426.14	8.37	28.359	-1.648	1.48e-73
PLA2G4C	ENSG00000105499.13	5.34	19.24	-1.675	9.17e-92
SIGLEC5	ENSG00000105501.11	0.67	2.86	-1.209	2.81e-73
LPPR2	ENSG00000105520.10	13.28	30.56	-1.144	1.48e-44
RASIP1	ENSG00000105538.8	3.86	37.809	-2.997	2.96e-193
MIER2	ENSG00000105556.10	14	31.399	-1.111	3e-54
LILRB5	ENSG00000105609.16	1.99	10.72	-1.971	5.75e-79
JAK3	ENSG00000105639.18	5.29	12.95	-1.149	2.13e-22
HAMP	ENSG00000105697.7	2.94	0.74	1.179	4.22e-27
LSR	ENSG00000105699.16	155.772	37.77	2.016	4.61e-127
PBX4	ENSG00000105717.13	2.44	6.55	-1.134	2.47e-39
TFPI2	ENSG00000105825.11	17.38	4.54	1.73	2.35e-18
NAMPT	ENSG00000105835.11	78.732	173.946	-1.134	3.59e-14
PON3	ENSG00000105852.10	34.35	12.28	1.412	7.02e-28
WDR91	ENSG00000105875.13	11.74	27.27	-1.15	6e-38
PTN	ENSG00000105894.11	3.35	12.2	-1.601	2.56e-41
TFEC	ENSG00000105967.15	2.68	9.59	-1.525	5.57e-79
MET	ENSG00000105976.14	30.93	7.29	1.946	1.25e-38
WNT2	ENSG00000105989.8	3.59	11.85	-1.485	1.1e-60
HOXA3	ENSG00000105997.22	1.93	5.31	-1.107	1.83e-20
HOXA5	ENSG00000106004.4	3.3	18.96	-2.215	2.06e-136
NOD1	ENSG00000106100.10	8.52	18.76	-1.054	2.91e-55
EPHB6	ENSG00000106123.11	1.85	9.08	-1.823	6.71e-79
NUDT1	ENSG00000106268.15	30.37	14.37	1.029	5.69e-90
SERPINE1	ENSG00000106366.8	23.831	85.603	-1.802	7.7e-42
RPA3	ENSG00000106399.11	40.461	18.42	1.094	1.21e-82
TMEM106B	ENSG00000106460.18	28.709	9.19	1.544	1.53e-121
SFRP4	ENSG00000106483.11	21.88	9.6	1.11	1.34e-08
MEOX2	ENSG00000106511.5	1.7	10.37	-2.074	2.75e-99
RARRES2	ENSG00000106538.9	123.348	373.068	-1.589	2.56e-70
LIMK1	ENSG00000106683.14	32.219	15.04	1.05	7.58e-66
SLC1A1	ENSG00000106688.11	4	11.16	-1.282	4.99e-52
PRUNE2	ENSG00000106772.17	2.14	6.17	-1.191	1.45e-39
OGN	ENSG00000106809.10	1.16	11.41	-2.522	3.66e-95
TLE4	ENSG00000106829.18	6.14	16.3	-1.277	2.33e-84
LHX6	ENSG00000106852.15	0.94	2.94	-1.022	9.98e-46
RIC1	ENSG00000107036.11	4.99	11.62	-1.075	1.12e-72
TYRP1	ENSG00000107165.12	0.75	2.88	-1.149	3.86e-40
MPDZ	ENSG00000107186.16	4.87	15.3	-1.473	1.27e-103
PIP5K1B	ENSG00000107242.17	2.29	12.28	-2.013	2.63e-80
RAPGEF1	ENSG00000107263.18	20.91	43.29	-1.015	7.53e-67
NPDC1	ENSG00000107281.9	28.839	129.417	-2.128	3.59e-80
SH3GL2	ENSG00000107295.9	0.06	1.15	-1.02	1.11e-56
PTGDS	ENSG00000107317.11	83.562	464.456	-2.461	2.57e-95
PDLIM1	ENSG00000107438.8	122.853	297.057	-1.267	4.42e-88
PALD1	ENSG00000107719.8	3.57	17.259	-1.998	6.88e-130
SPOCK2	ENSG00000107742.12	13.14	68.331	-2.294	1.56e-110
NPM3	ENSG00000107833.10	38.101	13.22	1.459	2.73e-118
MAP3K8	ENSG00000107968.9	11.44	55.05	-2.172	6.45e-136
UBE2S	ENSG00000108106.13	32.239	13.77	1.17	7.83e-70
RGS9	ENSG00000108370.15	0.64	5.17	-1.912	2.2e-165
RNF43	ENSG00000108375.12	10.05	3.06	1.445	3.99e-66
WNT3	ENSG00000108379.9	3.31	1.03	1.086	1.61e-70
2025-09-04	ENSG00000108387.14	6.87	43.919	-2.513	3.75e-171
P2RX1	ENSG00000108405.3	1.24	10.35	-2.341	1.93e-146
PIGL	ENSG00000108474.16	9.09	22.869	-1.242	4.73e-40
SLC6A4	ENSG00000108576.9	0.1	33.739	-4.981	1.84e-187
ICAM2	ENSG00000108622.10	27.21	90.571	-1.699	2.61e-124
LGALS3BP	ENSG00000108679.12	684.875	242.862	1.492	4.15e-64
EZH1	ENSG00000108799.12	11.92	43.35	-1.779	1.77e-110
SGCA	ENSG00000108823.15	3.25	29.85	-2.86	1.43e-163
LUC7L3	ENSG00000108848.15	59.49	134.932	-1.168	6.23e-40
WSB1	ENSG00000109046.14	77.288	211.746	-1.442	1.5e-31
MYH3	ENSG00000109063.14	0.4	1.87	-1.036	3.6e-71
PMP22	ENSG00000109099.13	45.11	193.796	-2.079	1.45e-131
TMEM33	ENSG00000109133.12	25.64	11.91	1.045	4.58e-82
SULT1E1	ENSG00000109193.10	0.15	1.63	-1.193	7.08e-53
ODAM	ENSG00000109205.16	0.15	1.45	-1.091	7.72e-60
NMU	ENSG00000109255.11	3.7	0.39	1.758	2.19e-55
MAPK10	ENSG00000109339.18	2.44	8.01	-1.389	4.47e-58
GAB1	ENSG00000109458.8	4.71	13.04	-1.298	6.59e-92
WFS1	ENSG00000109501.13	18.81	54.951	-1.498	2.87e-97
GALNT7	ENSG00000109586.11	21.259	6.35	1.599	2.09e-118
SOD3	ENSG00000109610.5	26.7	150.748	-2.454	1.2e-111
TRIM2	ENSG00000109654.14	19.84	6.33	1.507	2.01e-55
SH3D19	ENSG00000109686.16	18.12	52.87	-1.494	1.38e-100
LRP2BP	ENSG00000109771.15	0.81	4.7	-1.655	3.84e-135
NCAPG	ENSG00000109805.9	4.52	0.6	1.787	3.65e-97
UGDH	ENSG00000109814.11	39.341	16.02	1.245	1.49e-54
PPARGC1A	ENSG00000109819.8	0.62	2.92	-1.275	2.2e-25
ZBTB16	ENSG00000109906.13	1.03	27.469	-3.81	3.85e-136
FNBP4	ENSG00000109920.12	27.41	77.091	-1.459	4.47e-60
MS4A4A	ENSG00000110079.16	16.64	38.609	-1.167	7.5e-43
TRIM3	ENSG00000110171.18	6.73	30.181	-2.012	9.47e-110
FOLR3	ENSG00000110203.8	0.26	3.66	-1.887	6e-73
IL10RA	ENSG00000110324.9	12.43	27.611	-1.091	1.65e-55
GALNT18	ENSG00000110328.5	13.19	50.471	-1.859	7.59e-124
PVRL1	ENSG00000110400.10	9.94	3.52	1.275	6.91e-62
MDK	ENSG00000110492.15	439.981	46.84	3.204	1.69e-142
MADD	ENSG00000110514.18	15.22	35.439	-1.168	1.11e-58
SLC35F2	ENSG00000110660.14	14.14	3.28	1.823	1.27e-128
TCIRG1	ENSG00000110719.9	83.458	241.452	-1.521	1.25e-38
VWF	ENSG00000110799.13	32.599	212.835	-2.67	1.4e-151
PPFIBP1	ENSG00000110841.13	10.05	38.35	-1.832	2.83e-104
LIN7A	ENSG00000111052.7	0.62	5.84	-2.078	4.57e-172
KRT18	ENSG00000111057.10	672.084	209.701	1.676	4.23e-87
TNS2	ENSG00000111077.17	25.61	192.404	-2.862	4.29e-142
FOXM1	ENSG00000111206.12	12.8	1.87	2.266	3.19e-107
MYL2	ENSG00000111245.14	0.02	3.13	-2.018	2.33e-83
RAD51AP1	ENSG00000111247.14	5.31	1.49	1.341	8.18e-82
SH2B3	ENSG00000111252.10	7.25	19.92	-1.342	8.57e-100
GPRC5D	ENSG00000111291.8	1.16	3.61	-1.094	2.05e-49
MGP	ENSG00000111341.9	287.974	1036.86	-1.845	3.72e-74
RASAL1	ENSG00000111344.11	4.29	0.36	1.96	5.05e-92
RERGL	ENSG00000111404.6	0.29	2.57	-1.469	8.77e-36
STX2	ENSG00000111450.13	5.96	19.401	-1.551	8.39e-128
GAPDH	ENSG00000111640.14	2508.31	1145.37	1.13	4.27e-68
GNB3	ENSG00000111664.10	0.91	3.86	-1.347	4.8e-40
PHC1	ENSG00000111752.10	9.22	22.86	-1.223	2.33e-63
NEDD9	ENSG00000111859.16	28.31	105.251	-1.858	1.13e-81
FAM184A	ENSG00000111879.18	3.72	9.63	-1.171	2.55e-37
FAM65B	ENSG00000111913.15	3.62	17.73	-2.019	3.98e-98
SASH1	ENSG00000111961.16	4.28	23.45	-2.211	3.39e-162
UST	ENSG00000111962.7	2.21	5.81	-1.085	1.06e-62
PHACTR1	ENSG00000112137.16	3.38	13.02	-1.678	4.73e-106
MDGA1	ENSG00000112139.14	1.39	3.95	-1.05	1.1e-57
FHL5	ENSG00000112214.10	0.92	10.61	-2.596	1.87e-204
KHDRBS2	ENSG00000112232.8	0.35	1.75	-1.026	1.56e-45
PTP4A1	ENSG00000112245.9	164.073	59.272	1.454	3.42e-52
VNN2	ENSG00000112303.13	2.76	15.41	-2.126	1.55e-90
SOBP	ENSG00000112320.11	0.69	2.76	-1.154	8.95e-97
PERP	ENSG00000112378.11	60.858	21.919	1.432	2.14e-73
HECA	ENSG00000112406.4	7.63	17.45	-1.096	1.56e-95
PHACTR2	ENSG00000112419.14	5.74	13.48	-1.103	1.21e-73
GMDS	ENSG00000112699.10	26.25	12.13	1.053	9.82e-69
TTK	ENSG00000112742.9	3.08	0.42	1.523	1.88e-91
LAMA4	ENSG00000112769.18	12.92	59.441	-2.118	3.7e-107
PRSS16	ENSG00000112812.15	18.89	6.99	1.316	1.14e-63
SEMA5A	ENSG00000112902.11	1.39	5.47	-1.437	1.42e-86
GHR	ENSG00000112964.13	0.41	3.78	-1.761	9.99e-176
KIF20A	ENSG00000112984.11	6.76	0.71	2.182	6.25e-129
HBEGF	ENSG00000113070.7	9.62	40.76	-1.975	1.17e-92
PDE8B	ENSG00000113231.13	0.83	4.55	-1.601	2.19e-127
PCDHB15	ENSG00000113248.5	0.8	3.06	-1.173	3.82e-80
ITK	ENSG00000113263.12	2.07	6	-1.189	1.83e-54
LMNB1	ENSG00000113368.11	19.01	8.25	1.113	6.86e-57
NPR3	ENSG00000113389.15	2.86	9.04	-1.379	1.64e-65
PCDH12	ENSG00000113555.5	2.94	10.08	-1.492	6.53e-107
PPWD1	ENSG00000113593.11	14.07	29.49	-1.017	5.01e-50
LIFR	ENSG00000113594.9	6.74	22.8	-1.62	1.82e-74
PDGFRB	ENSG00000113721.13	24.439	99.711	-1.985	1.55e-80
HRH2	ENSG00000113749.6	0.61	2.96	-1.298	2.3e-66
HGD	ENSG00000113924.11	6.05	1.32	1.604	9.29e-39
NPHP3	ENSG00000113971.18	5.47	18.181	-1.568	6.63e-89
RBP2	ENSG00000114113.6	0.12	3.99	-2.156	1.01e-77
KAT2B	ENSG00000114166.7	5.14	13.42	-1.232	9.07e-100
USP9Y	ENSG00000114374.12	0.02	15.63	-4.027	5.99e-39
HYAL1	ENSG00000114378.16	5.44	34.139	-2.448	6.84e-90
FRMD4B	ENSG00000114541.14	9.12	24.09	-1.31	4.57e-104
PODXL2	ENSG00000114631.10	22.7	2.23	2.875	1.06e-105
MRPL3	ENSG00000114686.8	71.749	32.91	1.101	3.75e-102
PLSCR4	ENSG00000114698.14	8.49	29.881	-1.702	7.21e-119
GORASP1	ENSG00000114745.13	24.989	58.12	-1.186	1.51e-86
VIPR1	ENSG00000114812.12	5.78	171.135	-4.666	6.17e-194
ZBTB47	ENSG00000114853.13	4.5	14.24	-1.47	9.22e-129
TNNC1	ENSG00000114854.7	8.73	72.328	-2.914	2.98e-116
NKTR	ENSG00000114857.17	12.85	66.491	-2.285	2.98e-84
ZAP70	ENSG00000115085.13	4.07	14.75	-1.635	3.62e-48
STEAP3	ENSG00000115107.19	22.68	8.78	1.276	7.1e-37
TANC1	ENSG00000115183.13	10.15	29.72	-1.462	4.38e-105
REEP6	ENSG00000115255.10	10.12	1.84	1.969	7.5e-74
SPTBN1	ENSG00000115306.15	59.709	252.195	-2.06	9.95e-169
GALNT3	ENSG00000115339.13	31.441	10.64	1.479	5.43e-42
STAT1	ENSG00000115415.18	92.199	44.479	1.035	3.46e-36
OTX1	ENSG00000115507.9	2	0.11	1.434	3.54e-113
GNLY	ENSG00000115523.16	11.71	32.231	-1.387	1.91e-29
IL1R2	ENSG00000115590.13	2.67	17.759	-2.354	7.39e-46
IL1R1	ENSG00000115594.11	35.829	91.829	-1.334	1.67e-71
IL1RL1	ENSG00000115602.16	0.77	87.407	-5.642	7.17e-182
IL18R1	ENSG00000115604.10	1.38	22.83	-3.324	4.04e-170
IL18RAP	ENSG00000115607.9	0.55	12.06	-3.075	9.17e-152
FHL2	ENSG00000115641.18	43.891	14.48	1.536	2.12e-46
ID2	ENSG00000115738.9	38.3	108.292	-1.476	4.68e-76
HPCAL1	ENSG00000115756.12	59.771	124.128	-1.042	2.44e-55
QPCT	ENSG00000115828.15	15.44	5.14	1.421	5.22e-35
SDC1	ENSG00000115884.10	212.423	53.649	1.965	2.54e-93
EPAS1	ENSG00000116016.13	82.229	686.111	-3.045	7.77e-187
PARD3B	ENSG00000116117.17	2.29	5.61	-1.007	1.73e-74
RALGPS2	ENSG00000116191.17	5.86	2.23	1.087	5.98e-66
KIAA1324	ENSG00000116299.16	13.36	2.99	1.848	4.87e-28
LEPR	ENSG00000116678.18	3.09	14.44	-1.916	3.85e-95
PRG4	ENSG00000116690.11	0.8	14.57	-3.113	2.15e-111
NCF2	ENSG00000116701.14	21.45	63.822	-1.53	2.34e-73
PLA2G4A	ENSG00000116711.9	11.63	4.84	1.113	4.04e-29
RGS2	ENSG00000116741.7	39.829	107.992	-1.417	5.56e-49
SRSF11	ENSG00000116754.13	65.398	175.325	-1.409	1.7e-49
OLFML3	ENSG00000116774.11	23.28	53.779	-1.174	8.54e-30
PLEKHM2	ENSG00000116786.11	26.87	57.078	-1.059	3.27e-63
ZBTB17	ENSG00000116809.11	18.02	42.691	-1.2	1.65e-42
TMEM9	ENSG00000116857.16	115.119	53.219	1.099	6.69e-82
RP11-268J15.5	ENSG00000116883.8	1.69	6.62	-1.502	1.96e-51
NID1	ENSG00000116962.14	14.56	51.538	-1.756	1.43e-58
ST6GALNAC5	ENSG00000117069.14	2.38	7.09	-1.259	8.09e-57
PLA2G2D	ENSG00000117215.14	2.79	0.2	1.659	1.62e-46
KIF17	ENSG00000117245.12	1.05	7.02	-1.968	2.35e-186
GALE	ENSG00000117308.14	71.52	31.91	1.14	4.72e-77
ID3	ENSG00000117318.8	45.972	149.219	-1.677	7.63e-70
SLC2A1	ENSG00000117394.19	68.09	12.09	2.4	1.42e-93
PIK3R3	ENSG00000117461.14	7.06	16.81	-1.144	6.54e-42
TSPAN1	ENSG00000117472.9	64.901	17.74	1.814	6.68e-14
PTBP2	ENSG00000117569.18	5.32	11.99	-1.039	1.2e-28
HSD11B1	ENSG00000117594.9	5.48	30.57	-2.285	9.69e-115
IRF6	ENSG00000117595.10	19.129	6.77	1.373	4.53e-64
RSRP1	ENSG00000117616.17	35.4	141.739	-1.971	1.6e-46
STMN1	ENSG00000117632.20	140.516	58.032	1.261	1.68e-58
MAN1C1	ENSG00000117643.14	5.98	16.1	-1.293	3.7e-69
NEK2	ENSG00000117650.12	7.93	0.44	2.633	1.37e-144
STX12	ENSG00000117758.13	25.451	58.781	-1.176	9.22e-111
2025-03-02	ENSG00000117791.15	10.89	42.261	-1.863	4.43e-118
SLC5A9	ENSG00000117834.12	0.25	4.33	-2.092	2.52e-121
MUC5B	ENSG00000117983.17	26.08	0.96	3.788	1.66e-34
TNNT2	ENSG00000118194.18	1.57	16.49	-2.767	1.59e-103
MREG	ENSG00000118242.15	11.94	4.82	1.153	4.04e-61
LRMP	ENSG00000118308.14	3.76	9.91	-1.197	2.98e-56
FILIP1	ENSG00000118407.14	1.97	6.31	-1.299	1.2e-56
SGIP1	ENSG00000118473.21	1.7	11.13	-2.168	8.24e-114
PLAGL1	ENSG00000118495.18	5.92	29.161	-2.124	8.3e-118
TNFAIP3	ENSG00000118503.14	14.73	41.38	-1.43	5.91e-67
SGK1	ENSG00000118515.11	43.179	148.476	-1.758	7.3e-65
RNF146	ENSG00000118518.15	18.27	39.901	-1.086	2.94e-83
TCF21	ENSG00000118526.6	1.42	43.87	-4.213	8.08e-247
FOXO3	ENSG00000118689.14	11.08	27.441	-1.235	2.55e-82
PKD2	ENSG00000118762.7	8.44	23.24	-1.361	3.76e-77
SPP1	ENSG00000118785.13	252.422	9.08	4.652	9.22e-123
RARRES1	ENSG00000118849.9	15.59	33.969	-1.076	2.23e-21
PCDH17	ENSG00000118946.11	2.4	8.97	-1.552	7.35e-89
KLF9	ENSG00000119138.4	10.38	62.452	-2.479	1.17e-148
TJP2	ENSG00000119139.16	22.659	52.308	-1.172	2.46e-70
SLC46A2	ENSG00000119457.7	1.58	5.93	-1.426	1.12e-18
NR4A3	ENSG00000119508.17	1.31	9.26	-2.151	3.35e-61
LTBP2	ENSG00000119681.11	26.64	65.871	-1.275	3.8e-48
RBM25	ENSG00000119707.13	29.811	61.281	-1.015	1.04e-37
RHOQ	ENSG00000119729.10	29.14	60.329	-1.025	8.57e-74
KLHL29	ENSG00000119771.14	1.44	5.04	-1.308	5.17e-88
FKBP1B	ENSG00000119782.13	6	15.62	-1.247	1.62e-50
EPCAM	ENSG00000119888.10	417.229	61.669	2.738	1.53e-157
HELLS	ENSG00000119969.14	4.51	1.54	1.117	1.23e-70
HOXB5	ENSG00000120075.5	1.92	4.99	-1.037	1.05e-26
HOXB3	ENSG00000120093.11	3.71	12.27	-1.494	9.31e-26
TEK	ENSG00000120156.20	2.04	24.8	-3.085	1.1e-227
MYCT1	ENSG00000120279.6	2.86	15.55	-2.1	1.7e-181
PDZD11	ENSG00000120509.10	52.439	25.13	1.032	1.37e-120
IQSEC3	ENSG00000120645.11	0.41	3.38	-1.635	1.3e-98
SMAD9	ENSG00000120693.13	1.12	4.4	-1.349	3.44e-88
PLS1	ENSG00000120756.12	20.3	4.67	1.909	7.33e-93
SOCS2	ENSG00000120833.13	9.91	46.349	-2.118	7.52e-96
SORBS3	ENSG00000120896.13	53.039	168.849	-1.652	2.79e-108
PTK2B	ENSG00000120899.17	16.53	43.87	-1.356	1.81e-80
PPP3CC	ENSG00000120910.14	8.21	21.12	-1.264	2.21e-130
PDLIM2	ENSG00000120913.23	32.45	103.787	-1.647	9.92e-104
LYPLA1	ENSG00000120992.17	50.649	22.89	1.112	1.64e-81
TRIM25	ENSG00000121060.14	11.78	38.101	-1.613	7.03e-94
TBX2	ENSG00000121068.13	6.67	95.849	-3.658	2.15e-187
TBX4	ENSG00000121075.9	2.8	29.24	-2.992	2.44e-179
NCAPH	ENSG00000121152.9	6.84	0.92	2.03	1.1e-112
MND1	ENSG00000121211.7	3.78	0.61	1.57	1.72e-108
TSHZ3	ENSG00000121297.6	1.47	5.49	-1.394	1.57e-89
KCNJ8	ENSG00000121361.3	5	15.009	-1.416	6.66e-62
ZSCAN18	ENSG00000121413.12	23.56	50.101	-1.057	7.79e-52
PDZRN3	ENSG00000121440.14	3.44	15.1	-1.858	1.14e-110
POPDC2	ENSG00000121577.13	1.38	4.09	-1.097	4.04e-92
PILRB	ENSG00000121716.18	11.07	32.01	-1.451	9.68e-26
TMEM54	ENSG00000121900.18	89.108	35.73	1.295	1.46e-73
RASL11A	ENSG00000122035.6	8.18	18.21	-1.065	1.21e-35
PAEP	ENSG00000122133.16	3.39	0.1	1.997	1.41e-45
FMOD	ENSG00000122176.10	23.3	58.452	-1.291	4.28e-49
RBBP6	ENSG00000122257.18	19.26	41.711	-1.076	4.71e-61
LDB3	ENSG00000122367.19	0.25	3.49	-1.845	5.78e-148
FAM213A	ENSG00000122378.13	41.42	19.83	1.026	1.2e-83
PQLC1	ENSG00000122490.18	23.03	47.271	-1.006	1.03e-65
RAMP3	ENSG00000122679.8	10.44	121.271	-3.418	1.04e-193
GLIPR2	ENSG00000122694.15	20.18	56.771	-1.448	1.58e-95
RECK	ENSG00000122707.11	2.95	12.86	-1.811	1.27e-150
SFTPA1	ENSG00000122852.14	548.899	3019.93	-2.458	1.85e-17
PLAU	ENSG00000122861.15	48.789	18.93	1.321	1.37e-40
SRGN	ENSG00000122862.4	118.397	313.559	-1.398	4.54e-58
ZWINT	ENSG00000122952.16	21.55	2.88	2.539	6.23e-149
RASSF8	ENSG00000123094.15	4.46	10.65	-1.093	1.18e-55
NECAB1	ENSG00000123119.11	0.38	2.91	-1.502	1.82e-141
PRDX4	ENSG00000123131.12	154.439	51.721	1.56	2.65e-121
NLN	ENSG00000123213.22	10.08	3.1	1.434	1.85e-111
ITIH5	ENSG00000123243.14	3.07	15.83	-2.048	9.76e-93
NCKAP1L	ENSG00000123338.12	11.28	26.679	-1.173	8.62e-66
MMP19	ENSG00000123342.15	7.05	46.549	-2.562	1.17e-123
NR4A1	ENSG00000123358.19	44.099	285.549	-2.668	2.15e-71
PDE1B	ENSG00000123360.11	1.69	7.48	-1.656	2.07e-127
LRP1	ENSG00000123384.13	49.009	158.067	-1.669	1.83e-97
NFE2	ENSG00000123405.13	2.53	8.42	-1.416	6.1e-41
STIL	ENSG00000123473.15	2.41	0.66	1.039	1.55e-91
HJURP	ENSG00000123485.11	5.16	0.96	1.652	1.49e-81
G0S2	ENSG00000123689.5	21.58	80.649	-1.854	1.83e-41
RAB38	ENSG00000123892.11	10.94	4.6	1.092	3.77e-39
MXD4	ENSG00000123933.14	26.241	56.199	-1.07	6.96e-60
SLC12A4	ENSG00000124067.16	17.9	69.622	-1.902	2.8e-135
PI3	ENSG00000124102.4	2.76	6.96	-1.082	1.71e-05
SLPI	ENSG00000124107.5	515.453	1034.92	-1.004	3.4e-10
WFDC3	ENSG00000124116.18	12.74	1.64	2.38	1.1e-70
PREX1	ENSG00000124126.13	9.54	46.42	-2.17	1.25e-137
PLCG1	ENSG00000124181.14	31.84	93.519	-1.525	3.79e-48
TOX2	ENSG00000124191.17	3.77	31.789	-2.781	1.86e-159
PTGIS	ENSG00000124212.5	3.76	14.01	-1.657	3.72e-75
SNAI1	ENSG00000124216.3	3.38	12.34	-1.607	5.5e-59
STX16	ENSG00000124222.21	25.96	53.861	-1.025	7.83e-26
POF1B	ENSG00000124429.17	2.42	0.57	1.123	2.35e-27
HIF3A	ENSG00000124440.15	1.99	48.14	-4.039	7.96e-116
LYPD3	ENSG00000124466.8	4.87	1.55	1.203	1.65e-46
F13A1	ENSG00000124491.15	10.66	22.89	-1.035	8.14e-27
PRICKLE4	ENSG00000124593.14	6.35	15.29	-1.148	1.28e-30
UNC5CL	ENSG00000124602.9	5.22	2.05	1.028	9.74e-37
MOCS1	ENSG00000124615.17	4.68	26.729	-2.287	6.06e-158
SPDEF	ENSG00000124664.10	18.96	0.95	3.356	3.5e-108
SOX4	ENSG00000124766.5	40.621	9.95	1.926	1.12e-118
KCNK17	ENSG00000124780.13	0.83	6.19	-1.974	3.12e-80
NRN1	ENSG00000124785.8	3.45	14.9	-1.837	3.83e-88
RPP40	ENSG00000124787.13	7.37	2.55	1.237	1.27e-91
LRRFIP1	ENSG00000124831.18	43.77	96.562	-1.124	8.98e-91
MYRF	ENSG00000124920.13	4.47	29.431	-2.476	3.79e-85
SH3TC1	ENSG00000125089.16	10.58	26.39	-1.242	1.34e-54
MT2A	ENSG00000125148.6	164.46	869.052	-2.395	3.11e-62
GGA3	ENSG00000125447.16	19.38	40.33	-1.02	6.1e-43
PPP1R12C	ENSG00000125503.12	37.021	142.952	-1.921	1.35e-98
TRIP10	ENSG00000125733.17	37.741	121.313	-1.659	2.35e-87
FOSB	ENSG00000125740.13	8.66	24.69	-1.411	1.09e-19
GPCPD1	ENSG00000125772.12	17.28	36.211	-1.025	2.82e-35
OVOL2	ENSG00000125850.10	9.85	3.93	1.138	5.78e-67
PCSK2	ENSG00000125851.9	0.22	1.55	-1.064	0.0144
LAMP5	ENSG00000125869.9	2.5	0.58	1.147	3.9e-41
LRRN4	ENSG00000125872.7	3.21	7.74	-1.054	2.94e-17
TMEM74B	ENSG00000125895.5	1.29	20.88	-3.256	6.33e-159
S1PR4	ENSG00000125910.5	4.15	13.83	-1.526	7.81e-85
ID1	ENSG00000125968.8	51.179	189.505	-1.868	1.05e-45
ROMO1	ENSG00000125995.15	234.882	114.737	1.027	1.18e-80
KLC1	ENSG00000126214.20	44.099	112.727	-1.334	3.87e-89
MCF2L	ENSG00000126217.20	11.08	35.429	-1.592	8.77e-42
F10	ENSG00000126218.11	1.8	14.27	-2.447	1.73e-132
PDCD2L	ENSG00000126249.7	11.38	4.56	1.155	3.88e-119
FFAR2	ENSG00000126262.4	0.58	3.32	-1.451	1.55e-32
THRA	ENSG00000126351.12	13.7	33.121	-1.215	1.2e-77
NR1D1	ENSG00000126368.5	8.08	23.801	-1.45	3.2e-31
RRAS	ENSG00000126458.3	59.26	179.606	-1.584	7.29e-112
STAT5A	ENSG00000126561.16	12.3	28.739	-1.161	4.3e-86
SIX1	ENSG00000126778.8	8.84	0.56	2.657	1.56e-83
RHOJ	ENSG00000126785.12	3.38	17.869	-2.107	9.95e-169
L3HYPDH	ENSG00000126790.11	8.24	20.77	-1.236	7.87e-33
HSPA2	ENSG00000126803.9	3.98	13.01	-1.492	7.07e-42
OMG	ENSG00000126861.4	1.44	9.82	-2.149	1.05e-53
OMD	ENSG00000127083.7	0.97	4.08	-1.367	5.67e-37
FGD3	ENSG00000127084.17	4.36	13.99	-1.484	1.04e-95
MASP1	ENSG00000127241.16	0.56	4.41	-1.794	4.51e-120
PTPRB	ENSG00000127329.14	4.1	34.161	-2.785	2.77e-182
LRRC61	ENSG00000127399.14	13.53	6.25	1.003	7.05e-72
IDUA	ENSG00000127415.12	11.23	25.74	-1.129	6.27e-28
PLA2G5	ENSG00000127472.10	1.89	6.93	-1.456	2.69e-100
SIN3B	ENSG00000127511.9	14.92	59.071	-1.916	9.88e-82
KLF2	ENSG00000127528.5	10.84	77.648	-2.732	3.79e-127
F2RL3	ENSG00000127533.3	1.44	19.54	-3.073	5.08e-119
PKMYT1	ENSG00000127564.16	11.25	2.27	1.905	5.97e-101
MACF1	ENSG00000127603.23	69.531	231.344	-1.72	9.31e-106
GNG11	ENSG00000127920.5	8.82	36.151	-1.92	7.71e-83
SHFM1	ENSG00000127922.9	240.483	117.759	1.024	1.06e-93
STYXL1	ENSG00000127952.16	55.66	23.34	1.219	9.31e-100
SGCE	ENSG00000127990.15	17.08	36.309	-1.045	7.28e-41
ZFP36	ENSG00000128016.5	121.928	758.812	-2.628	1.35e-96
SRD5A3	ENSG00000128039.10	53.589	13.95	1.868	8.96e-97
PAICS	ENSG00000128050.8	44.55	12.85	1.718	1.87e-128
KDR	ENSG00000128052.8	9.38	24.91	-1.32	2.48e-40
PPAT	ENSG00000128059.8	6.13	1.87	1.313	1.82e-115
TUBGCP6	ENSG00000128159.11	12.45	40.26	-1.617	3.11e-57
VPREB3	ENSG00000128218.7	2.74	0.38	1.438	3.95e-58
POM121L9P	ENSG00000128262.8	0.35	1.75	-1.026	5.11e-60
MGAT3	ENSG00000128268.11	0.99	7.03	-2.013	1.04e-109
TPST2	ENSG00000128294.15	18.491	43.081	-1.177	1.06e-86
KRT17	ENSG00000128422.15	20.941	4.81	1.917	2.8e-21
RNF112	ENSG00000128482.15	0.29	3.5	-1.803	1.82e-124
PODXL	ENSG00000128567.16	15.68	68.759	-2.064	6.27e-122
FLNC	ENSG00000128591.15	1.48	6.49	-1.595	3.05e-36
MTX2	ENSG00000128654.13	39.65	18.15	1.086	5.55e-118
TMOD2	ENSG00000128872.9	1.46	4.03	-1.032	1.46e-89
PALLD	ENSG00000129116.17	40.369	101.539	-1.31	1.48e-48
FAM64A	ENSG00000129195.15	4.19	0.48	1.81	2.34e-101
PLD2	ENSG00000129219.13	14.83	32.52	-1.082	2.97e-49
TXNDC17	ENSG00000129235.10	252.247	64.928	1.942	2.59e-137
KIF1C	ENSG00000129250.11	31.611	84.559	-1.392	3.59e-86
SIGLEC9	ENSG00000129450.8	3	7.49	-1.086	8.79e-60
KLK10	ENSG00000129451.11	3.57	9.86	-1.249	1.07e-09
FOXA1	ENSG00000129514.5	27.739	6.76	1.889	5.74e-81
EPB41L4A	ENSG00000129595.12	3.66	8.61	-1.044	2.05e-63
FOXJ1	ENSG00000129654.7	12.69	3.37	1.647	7.73e-08
SEC14L1	ENSG00000129657.14	26.981	86.87	-1.651	8.58e-111
MAP7D3	ENSG00000129680.15	2.17	7.06	-1.346	3.23e-96
SGOL1	ENSG00000129810.14	2.07	0.29	1.251	8.52e-97
RPS4Y1	ENSG00000129824.15	0.42	266.445	-7.557	1.46e-10
MAU2	ENSG00000129933.20	15.87	32.76	-1.001	7.94e-50
SHC2	ENSG00000129946.10	9.37	37.61	-1.897	2.36e-47
KCNA5	ENSG00000130037.4	0.2	1.78	-1.212	1.25e-95
STARD8	ENSG00000130052.13	2.23	20.32	-2.723	3.4e-224
SAT1	ENSG00000130066.16	604.416	1354.55	-1.163	1.03e-44
LDLR	ENSG00000130164.11	26.74	74.001	-1.435	3.3e-67
LRCH2	ENSG00000130224.14	0.68	2.8	-1.178	3.89e-78
SAFB2	ENSG00000130254.11	25.66	55.591	-1.086	7.22e-52
USHBP1	ENSG00000130307.11	1.05	11.1	-2.561	1.59e-200
MLLT4	ENSG00000130396.20	39.94	85.153	-1.073	2.1e-44
KIAA1683	ENSG00000130518.16	0.91	3.81	-1.332	3.37e-55
JUND	ENSG00000130522.5	74.847	197.648	-1.389	5.4e-65
HRC	ENSG00000130528.11	0.44	1.93	-1.025	4.13e-63
OLFM1	ENSG00000130558.18	4.57	15.55	-1.571	3.35e-63
SAMD10	ENSG00000130590.13	7.44	3.21	1.003	1.67e-81
TNNT3	ENSG00000130595.16	0.27	3.25	-1.743	8.92e-85
TNNI2	ENSG00000130598.15	2.13	10.38	-1.862	1.27e-77
PNPLA7	ENSG00000130653.15	1.84	6.85	-1.467	2.05e-49
MNX1	ENSG00000130675.14	1.2	0.06	1.053	1.63e-64
ZNF337	ENSG00000130684.13	7.47	15.96	-1.002	1.03e-47
GATA5	ENSG00000130700.6	0.28	1.83	-1.145	8.43e-106
RBBP8NL	ENSG00000130701.3	1.94	0.17	1.329	1.41e-125
[truncated: 2,240 more rows]

## Sheet: Table S4
Table S4. Two-sample MR estimates of immune cell and LUAD risk
id	Trait	GWAS Catalog Accession Number	nsnp	method	b	se	or	or_lci95	or_uci95	pvalue
ebi-a-GCST90001399	IgD- CD27- %B cell	GCST90001399	9	Inverse variance weighted	-0.0723533	0.0295116	0.930202	0.877923	0.985594	0.0142188
ebi-a-GCST90001432	Unsw Mem %lymphocyte	GCST90001432	3	Inverse variance weighted	0.204469	0.0902712	1.22687	1.02792	1.46433	0.0235095
ebi-a-GCST90001433	IgD- CD27- %lymphocyte	GCST90001433	3	Inverse variance weighted	-0.115849	0.0545842	0.89061	0.800248	0.991176	0.0338057
ebi-a-GCST90001439	IgD+ CD24+ %lymphocyte	GCST90001439	3	Inverse variance weighted	0.172173	0.0785301	1.18788	1.01842	1.38554	0.0283471
ebi-a-GCST90001442	CD24+ CD27+ %lymphocyte	GCST90001442	3	Inverse variance weighted	0.178374	0.0818971	1.19527	1.01802	1.40339	0.0294042
ebi-a-GCST90001451	CD62L- monocyte	GCST90001451	6	Inverse variance weighted	-0.0869125	0.0353366	0.916757	0.855412	0.982502	0.0139109
ebi-a-GCST90001460	Plasmacytoid DC AC	GCST90001460	3	Inverse variance weighted	0.116514	0.0571047	1.12357	1.0046	1.25664	0.0413154
ebi-a-GCST90001544	EM CD4+ %T cell	GCST90001544	3	Inverse variance weighted	0.0829544	0.0382819	1.08649	1.00795	1.17115	0.0302398
ebi-a-GCST90001558	TD CD8br %CD8br	GCST90001558	13	Inverse variance weighted	-0.0554627	0.0242655	0.946047	0.902106	0.992129	0.0222739
ebi-a-GCST90001559	TD CD8br %T cell	GCST90001559	5	Inverse variance weighted	-0.082377	0.040294	0.920925	0.850991	0.996605	0.0409144
ebi-a-GCST90001725	CD19 on IgD+ CD24-	GCST90001725	4	Inverse variance weighted	0.0885573	0.0428972	1.0926	1.00449	1.18843	0.0389794
ebi-a-GCST90001798	CD27 on CD24+ CD27+	GCST90001798	34	Inverse variance weighted	0.0467976	0.0149099	1.04791	1.01773	1.07899	0.00169701
ebi-a-GCST90001800	CD27 on CD24+ CD27+	GCST90001798	21	Inverse variance weighted	0.0537186	0.0190671	1.05519	1.01648	1.09537	0.00484227
ebi-a-GCST90001801	CD27 on CD24+ CD27+	GCST90001798	17	Inverse variance weighted	0.0505028	0.0164099	1.0518	1.01851	1.08618	0.00208689
ebi-a-GCST90001802	CD27 on IgD- CD38-	GCST90001802	23	Inverse variance weighted	0.0438062	0.0188961	1.04478	1.00679	1.0842	0.0204349
ebi-a-GCST90001804	CD27 on IgD- CD38dim	GCST90001804	28	Inverse variance weighted	0.0442623	0.0184059	1.04526	1.00822	1.08365	0.016182
ebi-a-GCST90001806	CD27 on unsw mem	GCST90001806	25	Inverse variance weighted	0.0585264	0.0184412	1.06027	1.02263	1.0993	0.00150525
ebi-a-GCST90001808	CD27 on sw mem	GCST90001808	31	Inverse variance weighted	0.0429765	0.0179435	1.04391	1.00784	1.08128	0.0166159
ebi-a-GCST90001845	CD3 on CD45RA- CD4+	GCST90001845	18	Inverse variance weighted	-0.0395852	0.019652	0.961188	0.924869	0.998933	0.0439771
ebi-a-GCST90001896	CD28 on CD28+ CD45RA+ CD8br	GCST90001896	8	Inverse variance weighted	-0.0516425	0.0263464	0.949668	0.901873	0.999996	0.0499799
ebi-a-GCST90001985	CD40 on monocytes	GCST90001985	24	Inverse variance weighted	-0.0311155	0.0140212	0.969364	0.943087	0.996373	0.026475
ebi-a-GCST90002013	CCR2 on myeloid DC	GCST90002013	8	Inverse variance weighted	0.1112	0.0361625	1.11762	1.04115	1.19971	0.00210495
ebi-a-GCST90002014	CCR2 on CD62L+ myeloid DC	GCST90002014	8	Inverse variance weighted	0.0882439	0.0364514	1.09225	1.01694	1.17315	0.0154837
ebi-a-GCST90002017	CCR2 on monocyte	GCST90002017	7	Inverse variance weighted	0.100384	0.0300599	1.1056	1.04234	1.17269	0.000839446

## Sheet: Table S5
Table S5. Two-sample MR analysis of CD300C expression and immune cell traits
id	Trait	GWAS Catalog Accession Number	nsnp	method	b	se	or	or_lci95	or_uci95	pvalue
ebi-a-GCST90001451	CD62L- monocyte	GCST90001451	57	Inverse variance weighted	0.0797126	0.0260111	1.08298	1.02915	1.13962	0.00217989
ebi-a-GCST90001460	Plasmacytoid DC AC	GCST90001460	57	Inverse variance weighted	0.0497797	0.0230519	1.05104	1.00461	1.09962	0.030814
ebi-a-GCST90001896	CD28 on CD28+ CD45RA+ CD8br	GCST90001896	57	Inverse variance weighted	0.0538836	0.0268773	1.05536	1.0012	1.11245	0.0449842

## Sheet: Table S6
Table S6. Summary of MR sensitivity analyses for CD300C across eQTL, pQTL, and immune traits
Exposure–Outcome	Method	nsnp	Beta	SE	OR	95% CI	P	Heterogeneity_Q	Heterogeneity_P	Egger_intercept	Egger_intercept_P	MR_PRESSO_Global_P
eqtl（CD300C）-luad	IVW	55	-0.03	0.015	0.97	0.94–0.999	0.042	50.95	0.593			0.608
eqtl（CD300C）-luad	MR-Egger	55	-0.024	0.024	0.98	0.93–1.03	0.32	50.91	0.556	0.0012	0.861
eqtl（CD300C）-luad	Weighted median	55	-0.028	0.014	0.97	0.94–0.999	0.048
eqtl（CD300C）-luad	Weighted mode	55	-0.031	0.016	0.97	0.94–1.00	0.055
eqtl（CD300C）-luad	Simple mode	55	-0.03	0.017	0.97	0.93–1.01	0.06
pqtl（CD300C）-luad	IVW	96	−0.049	0.022	0.952057	0.912–0.994	0.025	97.744	0.403			0.434
pqtl（CD300C）-luad	MR-Egger	96	0.0117	0.0381	1.01172	0.939–1.090	0.761	93.988	0.481
pqtl（CD300C）-luad	Weighted median	96	−0.0253	0.0331	0.975033	0.914–1.040	0.445
pqtl（CD300C）-luad	Weighted mode	96	−0.0274	0.0343	0.973006	0.910–1.041	0.426
pqtl（CD300C）-luad	Simple mode	96	−0.0321	0.068	0.968406	0.848–1.106	0.638
eqtl（CD300C）-CD62L⁻ Monocytes	MR Egger	55	0.0928	0.0439453	1.09728	1.007–1.196	0.0392028	34.8626	0.984473	-0.00903112	0.056
eqtl（CD300C）-CD62L⁻ Monocytes	Weighted median	55	0.118596	0.0384979	1.12591	1.044–1.214	0.00206596
eqtl（CD300C）-CD62L⁻ Monocytes	IVW	55	0.0797126	0.0260111	1.08298	1.029–1.139	0.00217989	34.9998	0.987496	-0.00404091	0.712512
eqtl（CD300C）-CD62L⁻ Monocytes	Simple mode	55	0.102957	0.061413	1.10844	0.9813–1.250	0.0992201
eqtl（CD300C）-CD62L⁻ Monocytes	Weighted mode	55	0.117238	0.0451043	1.12439	1.0293–1.228	0.011921
CD62L⁻ Monocytes – LUAD	IVW	6	-0.087	0.035	0.92	0.855–0.983	0.014	3.73	0.589			0.692
CD62L⁻ Monocytes – LUAD	MR-Egger	6	-0.073	0.073	0.93	0.855–1.028	0.32	3.72	0.445	-0.0076	0.874
CD62L⁻ Monocytes – LUAD	Weighted median	6	-0.082	0.041	0.92	0.846–1.000	0.048
CD62L⁻ Monocytes – LUAD	Weighted mode	6	-0.085	0.046	0.92	0.836–1.015	0.055
CD62L⁻ Monocytes – LUAD	Simple mode	6	-0.087	0.05	0.92	0.827–1.024	0.06

## Sheet: Table S7
Table S7. Three-step Mendelian randomization mediation analyses of immune cell subsets in the CD300C–LUAD association
id	ID	nsnp.x	method.x	b.x	se.x	or.x	or_lci95.x	or_uci95.x	pvalue.x	nsnp.y	method.y	b.y	se.y	or.y	or_lci95.y	or_uci95.y	pvalue.y	beta_all	beta1	beta2	beta12	beta_dir	se	Z	lci	uci	beta12_p	lci_p	uci_p
ebi-a-GCST90001451	CD62L- monocyte	57	Inverse variance weighted	0.0797126	0.0260111	1.08298	1.02915	1.13962	0.00217989	6	Inverse variance weighted	-0.0869125	0.0353366	0.916757	0.855412	0.982502	0.0139109	-0.0302265	0.0797126	-0.0869125	-0.00692802	-0.0232984	0.00370557	-1.86962	-0.0141909	0.000334903	0.229204	0.469487	-0.0110798
ebi-a-GCST90001460	Plasmacytoid DC AC	57	Inverse variance weighted	0.0497797	0.0230519	1.05104	1.00461	1.09962	0.030814	3	Inverse variance weighted	0.116514	0.0571047	1.12357	1.0046	1.25664	0.0413154	-0.0302265	0.0497797	0.116514	0.00580002	-0.0360265	0.00675171	0.859044	-0.00743334	0.0190334	-0.191886	0.245922	-0.629693
ebi-a-GCST90001896	CD28 on CD28+ CD45RA+ CD8br	57	Inverse variance weighted	0.0538836	0.0268773	1.05536	1.0012	1.11245	0.0449842	8	Inverse variance weighted	-0.0516425	0.0263464	0.949668	0.901873	0.999996	0.0499799	-0.0302265	0.0538836	-0.0516425	-0.00278268	-0.0274438	0.00198711	-1.40036	-0.00667743	0.00111206	0.0920612	0.220913	-0.0367909

## Sheet: Table S8
Table S8. Post hoc power analysis of the CD300C–LUAD Mendelian randomization association.
Exposure	Outcome	N	Case_prop	R²	OR/SD	Power @α=0.05	Power @α=3×10⁻⁶
CD300C expression (eQTLGen)	LUAD (GCST004744)	66756	0.1689	0.03–0.05	0.97	≈10–13%	≈0%
